# Supplementary material for: Synthesis, structure and magnetocaloric properties of a new two-dimensional gadolinium(III) coordination polymer based on azo­benzene-2,2′,3,3′-tetra­carb­oxy­lic acid
Source: Acta Crystallogr C Struct Chem. 2021 Sep 10;77(Pt 10):591–8. doi: 10.1107/S2053229621008871 (PMC8491096; doi:10.1107/S2053229621008871)
Supplement: Supplementary file 1 [file c-77-00591-sup1.cif]

##############################################################################
#                                                                            #
# This CIF contains the data in a paper accepted for publication in          #
# Acta Crystallographica Section C. It conforms to the requirements of       #
# Notes for Authors for Acta Crystallographica Section C, and has been       #
# peer reviewed under the auspices of the IUCr Commission on Journals.       #
#                                                                            #
# Full details of the Crystallographic Information File format               #
# are given in the paper "The Crystallographic Information File (CIF):       #
# a New Standard Archive File for Crystallography" by S. R. Hall, F. H.      #
# Allen and I. D. Brown [Acta Cryst. (1991), A47, 655-685].                  #
#                                                                            #
# The current version of the core CIF dictionary is obtainable from          #
# ftp://ftp.iucr.org/pub/cif_core.dic.                                       #
#                                                                            #
# Software is freely available for graphical display of the structure(s)     #
# in this CIF. For information consult the CIF software page                 #
# http://www.iucr.org/resources/cif/software.                                #
#                                                                            #
# This file may be used for bona fide research purposes within the           #
# scientific community so long as proper attribution is given to the journal # 
# article from which it was obtained.                                        #
#                                                                            #
##############################################################################
data_I
_audit_creation_method     'SHELXL-2016/6'
_chemical_name_systematic
;\
Poly[diaqua[\m~4~-1'-carboxy-3,3'-(diazene-1,2-diyl)dibenzene-1,2,2'-\
tricarboxylato]gadolinium(III)
;
_chemical_name_common     ?
_chemical_formula_moiety     'C16 H11 Gd N2 O10'
_chemical_formula_sum     'C16 H11 Gd N2 O10'
_chemical_formula_iupac     '[Gd (C16 H7 N2 O8) (H2 O)2]'
_chemical_formula_weight     548.52
_chemical_melting_point     ?
_space_group_crystal_system     monoclinic
_space_group_name_H-M_alt     'C 2/c'
_space_group_name_Hall     '-C 2yc'
loop_
    _space_group_symop_operation_xyz
    'x, y, z'
    '-x, y, -z+1/2'
    'x+1/2, y+1/2, z'
    '-x+1/2, y+1/2, -z+1/2'
    '-x, -y, -z'
    'x, -y, z-1/2'
    '-x+1/2, -y+1/2, -z'
    'x+1/2, -y+1/2, z-1/2'
_cell_length_a     25.725(4)
_cell_length_b     5.0236(9)
_cell_length_c     17.274(3)
_cell_angle_alpha     90
_cell_angle_beta     127.393(4)
_cell_angle_gamma     90
_cell_volume     1773.6(5)
_cell_formula_units_Z     4
_cell_measurement_reflns_used     5374
_cell_measurement_theta_min     2.97
_cell_measurement_theta_max     25.15
_cell_measurement_temperature     298(2)
_exptl_crystal_description     block
_exptl_crystal_colour     yellow
_exptl_crystal_size_max     0.200
_exptl_crystal_size_mid     0.150
_exptl_crystal_size_min     0.150
_exptl_crystal_density_diffrn     2.054
_exptl_crystal_density_meas     ?
_exptl_crystal_density_method     ?
_exptl_crystal_F_000     1060
_exptl_absorpt_coefficient_mu     3.801
_exptl_absorpt_correction_type     multi-scan
_exptl_absorpt_process_details
;
(<i>SADABS</i>; Krause <i>et al.</i>,  2015)
;
_exptl_absorpt_correction_T_min     0.5995
_exptl_absorpt_correction_T_max     0.7473
_diffrn_ambient_temperature     298(2)
_diffrn_source     ?
_diffrn_radiation_type     MoK\a
_diffrn_radiation_wavelength     0.71073
_diffrn_measurement_device_type     'Bruker APEXII CCD'
_diffrn_measurement_method     '\f and \w scans'
_diffrn_detector_area_resol_mean     ?
_diffrn_reflns_number     6278
_diffrn_reflns_av_R_equivalents     0.0240
_diffrn_reflns_av_unetI/netI     0.0201
_diffrn_reflns_theta_min     2.968
_diffrn_reflns_theta_max     25.147
_diffrn_reflns_theta_full     25.147
_diffrn_measured_fraction_theta_max     0.992
_diffrn_measured_fraction_theta_full     0.992
_diffrn_reflns_limit_h_min     -30
_diffrn_reflns_limit_h_max     29
_diffrn_reflns_limit_k_min     -5
_diffrn_reflns_limit_k_max     5
_diffrn_reflns_limit_l_min     -20
_diffrn_reflns_limit_l_max     20
_refine_special_details
;
Single-crystal X-ray diffraction data for <b>(I)</b> were collected
on a Bruker APEXII diffractometer equipped with 1 K CCD instrument,
using a graphite monochromator with <i>Mo K\a</i> radiation (\l = 0.71073 \%A)
at room temperature. Absorption corrections were performed <i>via</i> the
SADABS program (Bruker, 2001). All the structures were solved by means of
direct methods with SHELXS-97 program (Sheldrick, 2008) and refined on F^2^
with full-matrix least-squares techniques using the program SHELXL-2014
program (Sheldrick, 2015). All non-H atoms were refined anisotropically.
H positions and isotropic displacement parameters constrained;
H4a with refined Uiso on center of symmetry, hence coordinates fixed
;
_reflns_number_total     1568
_reflns_number_gt     1508
_reflns_threshold_expression     'I > 2\s(I)'
_refine_ls_structure_factor_coef     Fsqd
_refine_ls_matrix_type     full
_refine_ls_R_factor_all     0.0139
_refine_ls_R_factor_gt     0.0128
_refine_ls_wR_factor_gt     0.0332
_refine_ls_wR_factor_ref     0.0336
_refine_ls_goodness_of_fit_ref     1.105
_refine_ls_restrained_S_all     1.105
_refine_ls_number_reflns     1568
_refine_ls_number_parameters     133
_refine_ls_number_restraints     0
_refine_ls_hydrogen_treatment     mixed
_refine_ls_weighting_scheme     calc
_refine_ls_weighting_details
              'w=1/[\s^2^(Fo^2^)+(0.0155P)^2^+1.5784P] where P=(Fo^2^+2Fc^2^)/3'
_atom_sites_solution_hydrogens     mixed
_atom_sites_solution_primary     direct
_atom_sites_solution_secondary     difmap
_refine_ls_shift/su_max     0.001
_refine_ls_shift/su_mean     0.000
_refine_diff_density_max     0.294
_refine_diff_density_min     -0.333
_refine_ls_extinction_method     none
_refine_ls_extinction_coef     .
loop_
    _atom_type_symbol
    _atom_type_description
    _atom_type_scat_dispersion_real
    _atom_type_scat_dispersion_imag
    _atom_type_scat_source
    'C' 'C' 0.0033 0.0016
                         'International Tables Vol C Tables 4.2.6.8 and 6.1.1.4'
    'H' 'H' 0.0000 0.0000
                         'International Tables Vol C Tables 4.2.6.8 and 6.1.1.4'
    'N' 'N' 0.0061 0.0033
                         'International Tables Vol C Tables 4.2.6.8 and 6.1.1.4'
    'O' 'O' 0.0106 0.0060
                         'International Tables Vol C Tables 4.2.6.8 and 6.1.1.4'
    'Gd' 'Gd' -0.1653 3.9035
                         'International Tables Vol C Tables 4.2.6.8 and 6.1.1.4'
_computing_data_collection
;
APEX2 (Bruker, 2009)
;
_computing_cell_refinement
;
SAINT (Bruker, 2009)
;
_computing_data_reduction
;
SAINT (Bruker, 2009)
;
_computing_structure_solution
;
SHELXS97 (Sheldrick, 2008)
;
_computing_structure_refinement
;
SHELXL2014 (Sheldrick, 2015)
;
_computing_molecular_graphics
;
SHELXTL (Bruker, 2009)
;
_computing_publication_material
;
SHELXTL (Bruker, 2009)
;
loop_
    _atom_site_type_symbol
    _atom_site_label
    _atom_site_fract_x
    _atom_site_fract_y
    _atom_site_fract_z
    _atom_site_U_iso_or_equiv
    _atom_site_adp_type
    _atom_site_calc_flag
    _atom_site_occupancy
    _atom_site_disorder_assembly
    _atom_site_disorder_group
    Gd Gd1 0.000000 0.56130(3) 0.250000 0.01598(6) Uani d 1 . .
    O O1 0.07997(8) 0.8943(3) 0.31251(11) 0.0227(3) Uani d 1 . .
    O O2 0.07378(8) 0.2637(3) 0.37795(11) 0.0262(4) Uani d 1 . .
    O O3 0.02231(7) 0.7317(3) 0.40008(10) 0.0235(3) Uani d 1 . .
    O O4 0.05656(10) 0.5732(4) 0.54375(14) 0.0499(6) Uani d 1 . .
    H H4A 0.000000000 0.500000000 0.500000000 0.13(3) Uiso d 1 . .
    O O5 0.07156(8) 0.3538(4) 0.21824(12) 0.0327(4) Uani d 1 . .
    H H5A 0.078437 0.195005 0.232767 0.049 Uiso d 1 . .
    H H5B 0.064136 0.369310 0.165148 0.049 Uiso d 1 . .
    N N1 0.22255(9) 1.1967(4) 0.47574(13) 0.0253(4) Uani d 1 . .
    C C1 0.21412(11) 1.0106(5) 0.53013(17) 0.0224(5) Uani d 1 . .
    C C2 0.14953(11) 0.9340(4) 0.48480(16) 0.0187(4) Uani d 1 . .
    C C3 0.13547(11) 0.7600(5) 0.53305(15) 0.0233(5) Uani d 1 . .
    C C4 0.18693(13) 0.6585(5) 0.62331(17) 0.0339(6) Uani d 1 . .
    H H4 0.177983 0.544331 0.656255 0.041 Uiso calc 1 . .
    C C5 0.25089(12) 0.7240(5) 0.66474(18) 0.0360(6) Uani d 1 . .
    H H5 0.284663 0.647226 0.723624 0.043 Uiso calc 1 . .
    C C6 0.26517(12) 0.9030(5) 0.61938(18) 0.0316(6) Uani d 1 . .
    H H6 0.308258 0.950938 0.648062 0.038 Uiso calc 1 . .
    C C7 0.09661(10) 1.0408(4) 0.38454(16) 0.0186(5) Uani d 1 . .
    C C8 0.06676(11) 0.6860(5) 0.48759(16) 0.0259(5) Uani d 1 . .
loop_
    _atom_site_aniso_label
    _atom_site_aniso_U_11
    _atom_site_aniso_U_22
    _atom_site_aniso_U_33
    _atom_site_aniso_U_12
    _atom_site_aniso_U_13
    _atom_site_aniso_U_23
    Gd1 0.01432(9) 0.01587(9) 0.01428(8) 0.000 0.00689(7) 0.000
    O1 0.0215(8) 0.0262(9) 0.0185(8) -0.0045(6) 0.0112(7) -0.0014(6)
    O2 0.0275(9) 0.0244(9) 0.0251(8) 0.0078(7) 0.0151(7) 0.0057(7)
    O3 0.0197(8) 0.0306(9) 0.0207(8) -0.0040(6) 0.0125(7) -0.0025(7)
    O4 0.0400(12) 0.0872(17) 0.0256(10) -0.0310(11) 0.0216(9) -0.0025(10)
    O5 0.0396(10) 0.0347(9) 0.0334(9) 0.0130(8) 0.0272(9) 0.0112(8)
    N1 0.0181(9) 0.0278(11) 0.0261(10) -0.0058(8) 0.0114(8) 0.0019(9)
    C1 0.0185(11) 0.0233(11) 0.0210(11) -0.0035(9) 0.0097(10) 0.0010(9)
    C2 0.0176(11) 0.0180(11) 0.0174(10) -0.0015(8) 0.0091(9) -0.0010(9)
    C3 0.0233(12) 0.0259(12) 0.0192(11) -0.0049(9) 0.0122(10) 0.0000(9)
    C4 0.0373(14) 0.0352(14) 0.0237(12) -0.0080(12) 0.0157(11) 0.0071(11)
    C5 0.0265(13) 0.0404(16) 0.0221(12) -0.0015(11) 0.0048(11) 0.0099(11)
    C6 0.0178(12) 0.0374(15) 0.0273(13) -0.0039(10) 0.0074(11) 0.0036(11)
    C7 0.0143(10) 0.0218(12) 0.0204(11) -0.0040(9) 0.0108(10) 0.0019(9)
    C8 0.0300(13) 0.0303(13) 0.0218(12) -0.0102(11) 0.0180(11) -0.0041(10)
_geom_special_details
;
 All esds (except the esd in the dihedral angle between two l.s. planes)
 are estimated using the full covariance matrix.  The cell esds are taken
 into account individually in the estimation of esds in distances, angles
 and torsion angles; correlations between esds in cell parameters are only
 used when they are defined by crystal symmetry.  An approximate (isotropic)
 treatment of cell esds is used for estimating esds involving l.s. planes.
;
loop_
    _geom_bond_atom_site_label_1
    _geom_bond_atom_site_label_2
    _geom_bond_site_symmetry_2
    _geom_bond_distance
    _geom_bond_publ_flag
    Gd1 O1 2 2.3449(15) ?
    Gd1 O1 . 2.3449(15) yes
    Gd1 O2 . 2.3722(15) yes
    Gd1 O2 2 2.3722(15) ?
    Gd1 O3 . 2.4446(15) yes
    Gd1 O3 2 2.4446(15) ?
    Gd1 O5 2 2.4502(16) ?
    Gd1 O5 . 2.4502(16) yes
    O1 C7 . 1.275(3) ?
    O2 C7 1_545 1.237(3) ?
    O3 C8 . 1.243(3) ?
    O4 C8 . 1.281(3) ?
    O4 H4A . 1.2196 ?
    O5 H5A . 0.8224 ?
    O5 H5B . 0.8191 ?
    N1 N1 7_576 1.243(4) ?
    N1 C1 . 1.432(3) ?
    C1 C6 . 1.391(3) ?
    C1 C2 . 1.393(3) ?
    C2 C3 . 1.398(3) ?
    C2 C7 . 1.509(3) ?
    C3 C4 . 1.392(3) ?
    C3 C8 . 1.481(3) ?
    C4 C5 . 1.377(4) ?
    C4 H4 . 0.9300 ?
    C5 C6 . 1.381(4) ?
    C5 H5 . 0.9300 ?
    C6 H6 . 0.9300 ?
loop_
    _geom_angle_atom_site_label_1
    _geom_angle_atom_site_label_2
    _geom_angle_atom_site_label_3
    _geom_angle_site_symmetry_1
    _geom_angle_site_symmetry_3
    _geom_angle
    _geom_angle_publ_flag
    O1 Gd1 O1 . 2 88.98(8) yes
    O1 Gd1 O2 2 . 149.37(5) ?
    O1 Gd1 O2 . . 92.22(6) yes
    O1 Gd1 O2 2 2 92.22(6) ?
    O1 Gd1 O2 . 2 149.36(5) yes
    O2 Gd1 O2 . 2 101.87(8) yes
    O1 Gd1 O3 2 . 79.27(5) ?
    O1 Gd1 O3 . . 71.73(5) yes
    O1 Gd1 O3 2 2 71.73(5) ?
    O1 Gd1 O3 . 2 79.27(5) yes
    O2 Gd1 O3 . . 72.12(5) yes
    O2 Gd1 O3 2 . 138.46(5) ?
    O2 Gd1 O3 . 2 138.46(5) yes
    O2 Gd1 O3 2 2 72.11(5) ?
    O3 Gd1 O3 . 2 139.00(8) yes
    O1 Gd1 O5 2 2 80.69(6) ?
    O1 Gd1 O5 . 2 140.25(5) yes
    O1 Gd1 O5 2 . 140.25(5) ?
    O1 Gd1 O5 . . 80.69(6) yes
    O2 Gd1 O5 . 2 78.93(6) yes
    O2 Gd1 O5 2 2 69.86(6) ?
    O2 Gd1 O5 . . 69.85(6) yes
    O2 Gd1 O5 2 . 78.93(6) ?
    O3 Gd1 O5 . 2 68.66(5) yes
    O3 Gd1 O5 2 2 131.45(5) ?
    O3 Gd1 O5 . . 131.45(5) yes
    O3 Gd1 O5 2 . 68.66(5) ?
    O5 Gd1 O5 . 2 129.63(9) yes
    C7 O1 Gd1 . . 122.79(13) ?
    C7 O2 Gd1 1_545 . 136.28(14) ?
    C8 O3 Gd1 . . 132.45(15) ?
    C8 O4 H4A . . 112.33 ?
    Gd1 O5 H5A . . 113.3 ?
    Gd1 O5 H5B . . 120.9 ?
    H5A O5 H5B . . 107.1 ?
    N1 N1 C1 7_576 . 113.7(2) ?
    C6 C1 C2 . . 121.1(2) ?
    C6 C1 N1 . . 124.3(2) ?
    C2 C1 N1 . . 114.6(2) ?
    C1 C2 C3 . . 119.3(2) ?
    C1 C2 C7 . . 118.92(19) ?
    C3 C2 C7 . . 121.8(2) ?
    C4 C3 C2 . . 118.8(2) ?
    C4 C3 C8 . . 121.3(2) ?
    C2 C3 C8 . . 119.9(2) ?
    C5 C4 C3 . . 121.2(2) ?
    C5 C4 H4 . . 119.4 ?
    C3 C4 H4 . . 119.4 ?
    C4 C5 C6 . . 120.4(2) ?
    C4 C5 H5 . . 119.8 ?
    C6 C5 H5 . . 119.8 ?
    C5 C6 C1 . . 119.0(2) ?
    C5 C6 H6 . . 120.5 ?
    C1 C6 H6 . . 120.5 ?
    O2 C7 O1 1_565 . 125.0(2) ?
    O2 C7 C2 1_565 . 118.32(19) ?
    O1 C7 C2 . . 116.69(18) ?
    O3 C8 O4 . . 122.9(2) ?
    O3 C8 C3 . . 121.22(19) ?
    O4 C8 C3 . . 115.9(2) ?
loop_
    _geom_torsion_atom_site_label_1
    _geom_torsion_atom_site_label_2
    _geom_torsion_atom_site_label_3
    _geom_torsion_atom_site_label_4
    _geom_torsion_site_symmetry_1
    _geom_torsion_site_symmetry_2
    _geom_torsion_site_symmetry_3
    _geom_torsion_site_symmetry_4
    _geom_torsion
    _geom_torsion_publ_flag
    N1 N1 C1 C6 7_576 . . . -16.0(4) ?
    N1 N1 C1 C2 7_576 . . . 166.3(3) ?
    C6 C1 C2 C3 . . . . 4.4(3) ?
    N1 C1 C2 C3 . . . . -177.8(2) ?
    C6 C1 C2 C7 . . . . -175.3(2) ?
    N1 C1 C2 C7 . . . . 2.4(3) ?
    C1 C2 C3 C4 . . . . -2.9(3) ?
    C7 C2 C3 C4 . . . . 176.8(2) ?
    C1 C2 C3 C8 . . . . 177.4(2) ?
    C7 C2 C3 C8 . . . . -2.9(3) ?
    C2 C3 C4 C5 . . . . -0.8(4) ?
    C8 C3 C4 C5 . . . . 178.9(3) ?
    C3 C4 C5 C6 . . . . 3.1(4) ?
    C4 C5 C6 C1 . . . . -1.6(4) ?
    C2 C1 C6 C5 . . . . -2.1(4) ?
    N1 C1 C6 C5 . . . . -179.7(2) ?
    Gd1 O1 C7 O2 . . . 1_565 -94.9(2) ?
    Gd1 O1 C7 C2 . . . . 86.9(2) ?
    C1 C2 C7 O2 . . . 1_565 -83.3(3) ?
    C3 C2 C7 O2 . . . 1_565 97.0(3) ?
    C1 C2 C7 O1 . . . . 95.1(2) ?
    C3 C2 C7 O1 . . . . -84.7(3) ?
    Gd1 O3 C8 O4 . . . . -114.6(2) ?
    Gd1 O3 C8 C3 . . . . 65.3(3) ?
    C4 C3 C8 O3 . . . . -165.5(2) ?
    C2 C3 C8 O3 . . . . 14.2(4) ?
    C4 C3 C8 O4 . . . . 14.4(4) ?
    C2 C3 C8 O4 . . . . -165.9(2) ?
loop_
    _geom_hbond_atom_site_label_D
    _geom_hbond_atom_site_label_H
    _geom_hbond_atom_site_label_A
    _geom_hbond_site_symmetry_A
    _geom_hbond_distance_DH
    _geom_hbond_distance_HA
    _geom_hbond_distance_DA
    _geom_hbond_angle_DHA
    O4 H4A O3 5_566 1.2196 2.4222 3.130(2) 114.39
    O4 H4A O4 5_566 1.2196 1.2196 2.439(4) 180.00
    O5 H5A O1 1_545 0.82 2.03 2.756(2) 147.3
    O5 H5B O4 6_565 0.82 2.01 2.821(3) 173.2
_shelx_space_group_comment
;
The symmetry employed for this shelxl refinement is uniquely defined
by the following loop, which should always be used as a source of
symmetry information in preference to the above space-group names.
They are only intended as comments.
;
_shelx_estimated_absorpt_T_min     0.517
_shelx_estimated_absorpt_T_max     0.599
_shelx_hkl_file
;
  -4   0   0  719.64   18.88
   4   0   0  712.76   18.88
  -4   0   0  720.39   18.86
  -6   0   0    5.41    0.57
  -6   0   0    4.70    0.52
  -8   0   0  109.41    3.23
  -8   0   0  119.39    3.25
   8   0   0  114.78    3.23
 -10   0   0  209.85    6.08
  10   0   0  226.91    6.06
 -10   0   0  216.60    6.06
 -10   0   0  231.47    6.07
 -12   0   0  520.62   14.60
 -12   0   0  583.31   14.58
 -12   0   0  531.44   14.53
 -14   0   0  613.96   16.06
 -14   0   0  612.73   16.07
 -14   0   0  577.18   16.14
 -16   0   0  209.74    6.07
 -16   0   0  214.22    5.93
 -18   0   0   94.40    2.87
 -18   0   0   90.09    3.05
 -20   0   0   64.06    2.43
 -20   0   0   67.84    2.21
 -22   0   0   85.60    2.66
 -22   0   0   83.27    3.03
 -24   0   0   40.11    2.02
   1  -1   0  537.76   13.86
  -1  -1   0  521.00   13.87
  -1  -1   0  543.59   13.88
  -1  -1   0  549.43   13.94
   1  -1   0  522.43   13.84
   1   1   0  519.37   13.93
   1   1   0  515.27   13.88
  -1   1   0  535.66   13.84
  -1   1   0  515.48   13.86
   1   1   0  521.49   13.96
  -1   1   0  504.80   13.93
   1   1   0  541.90   13.87
  -3  -1   0  812.81   22.07
  -3  -1   0  857.74   22.03
  -3  -1   0  852.44   22.06
  -3  -1   0  820.63   22.01
   3   1   0  820.39   22.03
  -3   1   0  798.41   21.98
   3   1   0  862.20   22.10
   3   1   0  823.91   22.02
   3   1   0  883.46   22.01
  -5  -1   0  559.97   14.32
  -5  -1   0  514.91   14.32
  -5  -1   0  520.12   14.30
  -5  -1   0  556.33   14.29
   5   1   0  513.10   14.28
   5   1   0  558.71   14.33
   5   1   0  555.66   14.30
  -7  -1   0  276.39    7.68
  -7  -1   0  291.90    7.64
  -7  -1   0  275.77    7.74
   7   1   0  286.21    7.66
   7   1   0  291.36    7.69
  -9  -1   0  111.61    3.26
  -9  -1   0  111.74    3.19
   9   1   0  113.60    3.23
   9   1   0  113.53    3.27
 -11  -1   0  233.44    6.41
 -11  -1   0  234.13    6.35
 -11  -1   0  230.41    6.46
  11   1   0  238.70    6.45
 -11   1   0  227.24    6.43
  11   1   0  230.40    6.41
 -13  -1   0  164.25    4.66
 -13  -1   0  161.74    4.76
  13   1   0  179.07    4.99
 -13   1   0  156.03    4.64
 -13   1   0  161.14    4.72
  13   1   0  159.10    4.69
 -15  -1   0  241.05    6.82
 -15  -1   0  240.62    6.68
  15   1   0  238.43    6.73
 -15   1   0  241.23    6.72
 -15   1   0  236.21    6.77
 -17  -1   0  314.05    8.98
 -17  -1   0  311.33    9.22
  17   1   0  313.13    8.81
 -17   1   0  313.50    8.86
 -17   1   0  344.22    9.23
 -19  -1   0   74.65    2.75
 -19  -1   0   77.75    2.72
 -19   1   0   76.95    3.25
 -19   1   0   74.50    2.67
 -21  -1   0   95.63    3.37
 -21  -1   0  104.30    3.26
 -21   1   0   96.90    3.22
 -21   1   0   90.81    3.27
 -23  -1   0   37.35    2.00
 -23   1   0   40.04    1.87
   0  -2   0   35.54    1.12
   0  -2   0   37.39    1.15
   0   2   0   35.91    1.28
   0   2   0   36.03    1.13
   0   2   0   35.22    1.14
  -2  -2   0  121.56    3.31
  -2  -2   0  117.64    3.30
   2  -2   0  120.58    3.26
   2  -2   0  115.42    3.21
   2   2   0  112.16    3.40
  -2   2   0  122.03    3.23
   2   2   0  122.18    3.29
   2   2   0  118.75    3.31
  -2   2   0  116.16    3.26
  -2   2   0  115.41    3.42
  -4  -2   0   98.25    2.76
  -4  -2   0   90.51    2.73
   4   2   0   93.71    2.81
  -4   2   0   98.36    2.62
   4   2   0   95.67    2.75
   4   2   0   94.58    2.71
  -4   2   0   90.55    2.65
  -6  -2   0  228.46    6.21
  -6  -2   0  224.19    6.32
   6   2   0  229.58    6.25
  -6   2   0  220.39    6.12
   6   2   0  226.31    6.23
  -8  -2   0  134.26    3.96
  -8  -2   0  132.76    4.12
  -8   2   0  138.62    3.88
   8   2   0  142.93    3.98
 -10  -2   0  218.65    6.13
 -10  -2   0  217.28    6.18
  10   2   0  216.94    6.09
 -12  -2   0   96.39    3.07
 -12  -2   0   94.78    3.09
  12   2   0   95.80    2.97
 -14  -2   0   83.27    2.83
 -14  -2   0   84.65    2.90
  14   2   0   86.77    2.77
 -16  -2   0   37.77    1.68
 -16  -2   0   37.28    1.82
 -16   2   0   35.95    1.67
  16   2   0   34.56    1.58
 -18  -2   0  120.45    3.68
 -18   2   0  115.32    3.74
 -18   2   0  116.26    3.60
  18   2   0  115.75    3.70
 -20  -2   0  123.60    3.76
 -20   2   0  120.28    3.72
  20   2   0  119.12    3.86
 -20   2   0  113.10    3.85
 -22  -2   0   61.78    2.67
 -22  -2   0   69.18    2.44
 -22   2   0   66.56    2.42
  22   2   0   63.76    2.72
 -22   2   0   64.11    2.54
   1  -3   0    1.59    0.39
  -1  -3   0    1.93    0.37
   1  -3   0    1.40    0.31
   1   3   0    1.76    0.36
  -1   3   0    2.36    0.36
  -1   3   0    1.27    0.36
  -1   3   0    1.70    0.42
   1   3   0    1.58    0.37
   1   3   0    1.27    0.42
  -3  -3   0   45.68    1.61
   3  -3   0   48.21    1.56
   3   3   0   46.58    1.61
  -3   3   0   49.80    1.54
   3   3   0   48.67    1.78
  -3   3   0   51.72    1.60
  -3   3   0   46.15    1.78
  -5  -3   0   47.63    1.72
   5   3   0   47.97    1.80
  -5   3   0   48.96    1.57
  -5   3   0   48.81    1.84
   5   3   0   47.53    1.69
  -5   3   0   50.34    1.53
  -7  -3   0   82.61    2.65
  -7   3   0   80.77    2.47
   7   3   0   81.56    2.62
  -7   3   0   84.63    2.41
  -7   3   0   83.13    2.75
   7   3   0   82.88    2.72
  -9  -3   0   60.29    2.20
  -9   3   0   59.14    1.97
  -9   3   0   60.31    2.22
   9   3   0   61.84    2.21
 -11  -3   0   15.94    1.33
  11   3   0   15.77    1.17
 -11   3   0   15.08    0.96
 -13  -3   0   25.41    1.53
  13   3   0   27.60    1.81
 -13   3   0   26.40    1.26
 -15  -3   0   13.91    1.22
  15   3   0   13.86    1.31
 -17  -3   0   23.57    1.61
 -17   3   0   22.94    1.47
 -17   3   0   25.17    1.34
  17   3   0   24.46    1.56
 -19  -3   0   16.66    1.61
 -19   3   0   15.92    1.57
  19   3   0   14.58    1.43
 -19   3   0   17.23    1.35
 -19   3   0   14.69    1.10
 -21  -3   0   17.33    1.62
 -21   3   0   14.12    1.68
 -21   3   0   17.80    1.19
  21   3   0   17.92    1.61
 -21   3   0   16.76    1.41
   0  -4   0    7.61    0.72
   0   4   0    7.14    1.02
   0   4   0    8.47    0.75
  -2  -4   0   -0.07    0.44
   2  -4   0    0.21    0.34
  -2   4   0    0.05    0.40
  -2   4   0   -0.74    0.51
   2   4   0   -0.35    0.40
   2   4   0    0.70    0.61
  -4  -4   0    2.60    0.57
  -4   4   0    1.29    0.50
  -4   4   0    1.84    0.67
  -4   4   0    2.35    0.44
   4   4   0    1.35    0.48
   4   4   0    3.15    0.71
  -6  -4   0    1.63    0.67
  -6   4   0    2.35    0.46
   6   4   0    1.05    0.60
  -6   4   0    2.78    0.48
  -6   4   0    2.15    0.67
   6   4   0    2.37    0.61
  -8  -4   0   10.59    1.26
  -8   4   0    8.94    1.08
   8   4   0    9.60    1.12
  -8   4   0   11.33    0.98
  -8   4   0   10.23    0.78
 -10  -4   0   -0.36    0.66
 -10   4   0   -1.03    0.51
 -10   4   0   -0.12    0.40
  10   4   0   -0.16    0.55
 -12  -4   0    2.44    0.73
 -12   4   0    2.00    0.49
 -12   4   0    0.72    0.57
  12   4   0    2.79    0.70
 -14   4   0    0.84    0.57
 -14   4   0   -0.06    0.57
  14   4   0    0.25    0.61
 -16  -4   0   -1.21    0.75
 -16   4   0    1.74    0.78
 -16   4   0    1.20    0.51
 -16   4   0   -0.31    0.57
  16   4   0   -0.57    0.61
 -18  -4   0   -1.18    0.84
 -18   4   0   -0.24    0.66
 -18   4   0    0.77    0.73
 -18   4   0    0.11    0.63
  -1  -5   0    3.12    0.54
   1  -5   0    4.19    0.50
  -1   5   0    2.27    0.49
   1   5   0    2.06    0.59
  -3  -5   0    4.99    0.70
   3   5   0    2.74    0.78
   3   5   0    4.65    0.81
  -3   5   0    4.91    0.57
  -5  -5   0   31.98    1.65
  -5   5   0   34.36    1.35
  -5   5   0   34.34    1.85
   5   5   0   35.91    1.63
   5   5   0   30.69    1.83
  -7  -5   0    6.88    0.85
   7   5   0    6.73    0.95
  -7   5   0    6.36    0.95
  -9  -5   0   42.03    1.92
   9   5   0   42.47    2.14
  -9   5   0   44.40    1.59
  -9   5   0   44.23    2.11
  11   5   0   -0.13    0.71
 -11   5   0    0.92    0.50
 -11   5   0    0.70    0.85
 -13  -5   0    5.37    0.97
 -13   5   0    6.72    0.98
  13   5   0    4.18    1.47
 -13   5   0    7.84    1.03
 -24   0   1    0.48    0.65
 -24   0   1    0.25    0.61
 -22   0   1   -0.27    0.61
 -22   0   1    0.70    0.60
 -20   0   1   -0.56    0.45
 -20   0   1   -0.29    0.59
 -18   0   1    0.09    0.45
 -18   0   1    0.58    0.54
 -18   0   1   -0.44    1.15
 -16   0   1    0.42    0.60
 -16   0   1    0.42    0.55
 -16   0   1    0.14    0.40
 -14   0   1    0.59    0.53
 -14   0   1   -0.18    0.33
 -14   0   1    0.12    0.38
  12   0  -1    0.16    0.44
 -12   0   1    0.28    0.34
 -12   0   1    0.10    0.47
 -12   0   1   -0.03    0.35
  10   0  -1    0.16    0.38
 -10   0   1    0.13    0.39
 -10   0   1    0.05    0.25
  -8   0   1    0.93    0.40
   8   0  -1    0.37    0.35
  -8   0   1    0.15    0.22
  -6   0   1    1.10    0.45
   6   0  -1    1.04    0.39
  -6   0   1    0.70    0.22
  -4   0   1    0.32    0.25
  -4   0   1    0.16    0.13
   4   0  -1    0.40    0.23
  -2   0  -1    0.15    0.19
   2   0   1    0.09    0.12
  -2   0  -1    0.13    0.14
   2   0   1   -0.04    0.12
   4   0   1    0.29    0.33
  -4   0  -1    0.31    0.33
   4   0   1    0.30    0.23
   4   0   1    0.08    0.20
  -4   0  -1    0.26    0.23
   6   0   1    0.33    0.30
  -6   0  -1    0.50    0.27
   6   0   1    0.48    0.23
  -6   0  -1    1.14    0.28
  -6   0  -1    0.57    0.33
  -8   0  -1    0.60    0.30
  -8   0  -1    0.42    0.27
  -8   0  -1    0.27    0.37
 -10   0  -1    0.75    0.35
 -10   0  -1   -0.01    0.34
 -10   0  -1    0.17    0.40
 -12   0  -1    0.30    0.40
 -12   0  -1    0.39    0.38
 -14   0  -1    0.29    0.56
 -14   0  -1   -0.09    0.46
 -16   0  -1   -0.19    0.52
 -16   0  -1    0.42    0.57
 -18   0  -1    1.14    0.57
 -18   0  -1    0.33    0.48
 -20   0  -1   -1.37    0.54
 -23  -1   1   18.54    1.15
 -23  -1   1   15.27    1.45
 -23   1   1   17.79    1.26
 -23   1   1   14.02    1.16
 -21  -1   1   33.22    1.55
 -21  -1   1   30.89    1.77
 -21   1   1   31.99    1.60
 -19  -1   1    7.66    0.99
 -19  -1   1    6.64    0.85
 -19   1   1    6.94    1.01
 -19   1   1    8.07    0.89
 -17  -1   1   62.51    2.30
 -17  -1   1   63.31    2.25
 -17   1   1   63.32    2.22
  17   1  -1   62.15    2.09
 -17   1   1   60.95    2.32
 -15  -1   1    0.48    0.61
 -15  -1   1    0.13    0.48
 -15  -1   1    0.14    0.36
 -15   1   1    0.45    0.60
  15   1  -1    0.58    0.45
 -13  -1   1   40.81    1.60
 -13  -1   1   39.50    1.56
 -13  -1   1   42.17    1.43
 -13   1   1   43.11    1.64
  13   1  -1   43.05    1.49
 -11  -1   1   18.36    0.93
 -11  -1   1   20.06    1.03
 -11  -1   1   19.99    0.79
 -11   1   1   18.58    0.97
  11   1  -1   19.54    0.85
  11   1  -1   18.86    1.06
  -9  -1   1  405.25   11.15
  -9  -1   1  422.18   11.03
  -9  -1   1  398.78   11.12
   9   1  -1  438.70   11.25
   9   1  -1  409.97   11.05
  -7  -1   1  385.02   10.31
  -7  -1   1  399.42   10.26
  -7  -1   1  376.66   10.28
  -7  -1   1  377.78   10.33
   7   1  -1  375.14   10.23
   7   1  -1  372.28   10.32
   7   1  -1  409.02   10.35
  -5  -1   1  205.83    5.92
  -5  -1   1  209.75    5.84
  -5  -1   1  228.15    5.89
  -5  -1   1  219.06    5.83
   5   1  -1  213.86    5.84
   5   1  -1  209.64    5.87
   5   1  -1  228.31    5.84
   5   1  -1  223.01    5.93
  -3  -1   1  359.36    9.76
  -3  -1   1  386.21    9.81
  -3  -1   1  360.44    9.87
  -3   1   1  354.51    9.81
   3   1  -1  365.38    9.81
  -3   1   1  369.19    9.76
   3   1  -1  365.70    9.81
   3   1  -1  388.00    9.77
   3   1  -1  387.85    9.88
  -3   1   1  359.48    9.71
   1  -1  -1  157.57    4.09
   1  -1  -1  154.85    4.19
  -1  -1   1  157.21    4.16
   1  -1  -1  153.67    4.14
  -1  -1   1  153.73    4.09
   1   1  -1  150.22    4.15
  -1   1   1  158.18    4.14
   1   1  -1  158.11    4.09
  -1   1   1  151.79    4.09
   1   1  -1  158.17    4.24
  -1   1   1  144.86    4.19
   1  -1   1    6.90    0.41
  -1  -1  -1    7.23    0.38
  -1  -1  -1    6.58    0.45
  -1  -1  -1    6.79    0.48
  -1   1  -1    5.96    0.52
   1   1   1    6.30    0.46
  -1   1  -1    6.53    0.40
   1   1   1    6.71    0.45
  -3  -1  -1   28.39    0.98
  -3  -1  -1   28.37    1.02
  -3  -1  -1   28.67    0.99
   3   1   1   27.63    1.00
  -3   1  -1   28.52    0.97
   3   1   1   30.26    1.04
   3   1   1   28.97    0.98
  -5  -1  -1  133.08    3.74
  -5  -1  -1  134.22    3.75
  -5  -1  -1  133.33    3.76
   5   1   1  134.74    3.77
   5   1   1  136.72    3.74
   5   1   1  135.50    3.74
  -7  -1  -1   64.01    1.95
  -7  -1  -1   63.08    1.92
  -7  -1  -1   62.05    1.97
   7   1   1   62.75    1.96
  -7   1  -1   63.11    1.87
   7   1   1   65.57    1.93
  -9  -1  -1   24.39    1.00
  -9  -1  -1   23.18    0.99
   9   1   1   24.93    1.05
   9   1   1   23.82    1.03
  -9   1  -1   23.20    0.94
 -11  -1  -1   45.91    1.66
 -11  -1  -1   43.13    1.53
  11   1   1   46.38    1.61
 -11   1  -1   43.36    1.55
  11   1   1   44.20    1.65
 -11   1  -1   44.55    1.53
 -13  -1  -1   17.47    0.97
 -13  -1  -1   14.63    1.15
  13   1   1   14.49    1.07
  13   1   1   15.01    1.07
 -13   1  -1   14.56    0.92
 -13   1  -1   14.84    0.98
 -15  -1  -1   14.80    1.19
 -15  -1  -1   13.87    0.98
  15   1   1   15.76    1.28
 -15   1  -1   14.16    1.06
  15   1   1   14.20    1.10
 -15   1  -1   12.63    1.09
 -17  -1  -1    1.57    0.61
 -17  -1  -1    1.72    0.73
  17   1   1    0.39    0.53
 -17   1  -1    0.15    0.76
 -17   1  -1   -0.01    0.49
 -19  -1  -1   27.22    1.19
 -19  -1  -1   26.13    1.56
 -19   1  -1   23.68    1.23
 -19   1  -1   23.48    1.35
 -21   1  -1    5.14    0.78
 -23  -1  -1    4.95    1.00
 -23   1  -1    4.06    1.03
 -22  -2   1   69.18    2.69
 -22   2   1   71.13    2.41
  22   2  -1   55.23    2.13
 -20  -2   1   86.31    2.96
 -20   2   1   84.44    3.08
  20   2  -1   80.61    2.84
 -20   2   1   85.12    2.80
 -18  -2   1  143.08    4.36
 -18   2   1  138.55    4.40
  18   2  -1  137.94    4.24
 -18   2   1  145.10    4.22
 -16  -2   1   20.81    1.35
 -16  -2   1   19.49    1.35
  16   2  -1   21.39    1.17
 -16   2   1   22.22    1.32
 -14  -2   1   40.28    1.72
 -14  -2   1   38.25    1.73
  14   2  -1   38.62    1.51
 -12  -2   1   43.99    1.71
 -12  -2   1   44.41    1.79
  12   2  -1   43.80    1.59
 -10  -2   1  157.82    4.54
 -10  -2   1  159.51    4.66
  10   2  -1  158.61    4.51
  -8  -2   1  291.51    7.88
  -8  -2   1  282.48    8.01
   8   2  -1  286.99    7.93
  -8   2   1  292.88    7.79
   8   2  -1  292.28    7.90
  -6  -2   1  691.35   18.40
  -6  -2   1  706.31   18.58
  -6   2   1  666.75   18.30
  -6   2   1  714.36   18.32
  -6   2   1  695.25   18.48
   6   2  -1  698.94   18.45
   6   2  -1  687.60   18.46
  -4  -2   1  352.15    9.62
  -4  -2   1  366.88    9.63
   4  -2  -1  373.22    9.51
  -4  -2   1  355.55    9.78
  -4   2   1  343.63    9.50
   4   2  -1  377.71    9.57
   4   2  -1  343.90    9.68
   4   2  -1  359.55    9.64
  -4   2   1  372.89    9.54
  -4   2   1  343.48    9.69
   2  -2  -1  181.24    4.87
   2  -2  -1  177.43    4.90
  -2  -2   1  181.88    4.90
  -2  -2   1  183.78    4.96
  -2   2   1  177.85    4.87
  -2   2   1  172.74    5.05
   2   2  -1  181.02    4.96
   2   2  -1  177.37    5.06
   2   2  -1  191.20    4.89
  -2   2   1  189.72    4.92
   0  -2   1   33.84    1.19
   0  -2  -1   33.28    1.11
   0  -2   1   33.52    1.01
   0  -2  -1   34.17    1.07
   0   2   1   34.03    1.07
   0   2  -1   34.03    1.01
   0   2  -1   32.76    1.11
   0   2  -1   32.71    1.22
   0   2   1   34.26    1.13
  -2  -2  -1   49.87    1.58
   2  -2   1   52.04    1.53
  -2  -2  -1   50.11    1.55
  -2   2  -1   47.57    1.52
  -2   2  -1   50.42    1.40
   2   2   1   50.21    1.55
   2   2   1   48.53    1.52
   2   2   1   47.02    1.63
  -4  -2  -1  237.31    6.56
   4   2   1  239.87    6.61
  -4   2  -1  244.88    6.37
  -4   2  -1  235.67    6.49
  -6  -2  -1   91.73    2.77
   6   2   1   88.62    2.77
  -6   2  -1   93.08    2.69
  -8  -2  -1  436.47   11.86
  -8  -2  -1  436.38   11.84
   8   2   1  436.14   11.84
  -8   2  -1  440.73   11.79
 -10  -2  -1   98.85    3.10
 -10  -2  -1   98.40    3.06
  10   2   1   96.69    3.03
 -12  -2  -1   70.16    2.40
 -12  -2  -1   71.48    2.51
 -12   2  -1   70.43    2.20
  12   2   1   69.43    2.43
 -14  -2  -1   56.70    2.20
 -14  -2  -1   55.03    2.05
  14   2   1   52.37    2.05
 -14   2  -1   56.02    1.89
 -16  -2  -1   82.41    2.71
 -16   2  -1   82.50    2.77
 -16   2  -1   82.42    2.70
  16   2   1   82.77    2.87
 -18   2  -1   57.17    2.06
 -18   2  -1   56.63    2.17
  18   2   1   52.95    2.58
 -20  -2  -1   53.42    2.44
 -20   2  -1   55.24    2.16
  20   2   1   56.09    2.51
 -20   2  -1   55.26    2.11
 -22  -2  -1   38.67    2.08
 -22   2  -1   35.81    1.71
  22   2   1   34.06    1.93
 -21  -3   1   63.71    2.72
 -21  -3   1   58.97    2.63
  21   3  -1   61.45    2.56
 -21   3   1   60.92    2.24
 -21   3   1   61.28    2.45
 -21   3   1   61.79    3.39
 -21   3   1   63.68    2.40
 -19  -3   1   80.52    2.97
 -19  -3   1   75.15    2.96
 -19   3   1   76.76    2.99
 -19   3   1   79.85    2.82
 -19   3   1   82.18    2.63
 -19   3   1   76.64    2.75
  19   3  -1   76.90    2.91
 -17  -3   1   92.62    3.23
  17   3  -1   89.65    3.35
 -17   3   1   84.75    3.09
 -17   3   1   88.38    3.01
 -15  -3   1  167.22    5.12
 -15  -3   1  160.37    4.99
 -15   3   1  166.86    4.95
 -15   3   1  162.68    4.79
 -13  -3   1  153.87    4.62
 -13  -3   1  153.60    4.80
 -13   3   1  149.78    4.39
  13   3  -1  156.20    4.57
 -13   3   1  144.56    4.84
 -11  -3   1   51.32    3.30
 -11  -3   1   62.61    2.38
  11   3  -1   65.34    2.23
 -11   3   1   61.87    1.99
 -11   3   1   60.91    2.22
  -9  -3   1   98.42    3.34
  -9  -3   1   99.99    3.09
   9   3  -1   98.15    3.12
  -9   3   1   99.67    3.16
  -9   3   1   96.13    2.86
   9   3  -1   99.34    3.12
  -7  -3   1  123.65    3.73
  -7   3   1  123.36    3.57
  -7   3   1  134.66    3.61
   7   3  -1  126.82    3.78
  -7   3   1  127.47    3.89
   7   3  -1  129.96    3.86
  -5  -3   1  231.07    6.30
   5   3  -1  226.79    6.49
   5   3  -1  222.08    6.46
  -5   3   1  227.12    6.49
  -5   3   1  234.24    6.22
  -5   3   1  230.06    6.18
   3  -3  -1  199.53    5.49
   3  -3  -1  210.64    5.49
  -3  -3   1  198.29    5.52
  -3   3   1  199.28    5.78
  -3   3   1  202.84    5.48
   3   3  -1  203.93    5.50
   3   3  -1  195.68    5.76
   3   3  -1  198.29    5.62
  -3   3   1  206.92    5.52
   1  -3  -1  359.42    9.87
  -1  -3   1  359.08    9.81
   1  -3  -1  371.57    9.86
   1   3  -1  371.74    9.81
   1   3  -1  364.47    9.93
   1   3  -1  350.29   10.11
  -1   3   1  414.26   10.10
  -1   3   1  369.16    9.86
  -1   3   1  357.06   10.11
   1  -3   1  184.47    4.96
  -1  -3  -1  183.33    5.11
  -1   3  -1  186.31    5.10
   1   3   1  187.42    5.10
  -1   3  -1  183.53    5.32
   1   3   1  177.80    5.31
  -1   3  -1  185.75    4.97
  -3  -3  -1  158.26    4.57
  -3   3  -1  167.62    4.37
   3   3   1  157.04    4.72
  -3   3  -1  158.13    4.50
  -3   3  -1  162.09    4.75
   3   3   1  163.10    4.55
  -5  -3  -1  107.50    3.26
   5   3   1  104.83    3.34
  -5   3  -1  102.27    3.11
  -5   3  -1  112.31    3.02
  -7  -3  -1  116.06    3.59
  -7   3  -1  121.65    3.26
  -7   3  -1  111.74    3.42
   7   3   1  117.87    3.66
  -9  -3  -1  237.04    6.61
   9   3   1  217.17    6.89
  -9   3  -1  228.80    6.43
  -9   3  -1  235.77    6.25
 -11  -3  -1  253.77    7.25
  11   3   1  254.99    7.25
 -11   3  -1  247.57    7.07
 -13  -3  -1  253.37    7.33
 -13   3  -1  256.31    6.93
 -13   3  -1  244.20    7.25
  13   3   1  256.24    7.29
 -15   3  -1  112.25    3.37
 -15   3  -1  111.32    3.65
  15   3   1  115.80    3.74
 -17  -3  -1  106.08    3.79
 -17   3  -1  115.45    3.44
 -17   3  -1  114.19    3.68
  17   3   1  104.81    3.67
 -19  -3  -1   41.30    2.22
 -19   3  -1   44.16    2.26
  19   3   1   42.51    2.10
 -19   3  -1   41.19    1.98
 -19   3  -1   41.62    1.78
 -18  -4   1   67.77    2.90
 -18   4   1   73.87    2.71
 -18   4   1   69.62    2.65
  18   4  -1   71.72    2.76
 -16  -4   1   89.81    3.25
 -16   4   1   92.53    3.19
  16   4  -1   89.25    3.17
 -16   4   1   88.11    2.94
 -14  -4   1   76.01    2.74
 -14   4   1   71.38    2.39
  14   4  -1   74.19    2.89
 -14   4   1   75.32    2.75
 -12  -4   1  185.87    5.57
  12   4  -1  190.36    5.65
 -12   4   1  180.83    5.24
 -12   4   1  190.96    5.70
 -10  -4   1  142.04    4.26
 -10   4   1  137.68    4.36
  10   4  -1  137.41    4.34
 -10   4   1  133.61    3.92
  -8  -4   1  124.04    3.80
  -8   4   1  121.43    3.95
  -8   4   1  121.79    3.51
   8   4  -1  125.12    3.83
   8   4  -1  120.73    3.94
  -6  -4   1  109.97    3.35
   6   4  -1  108.80    3.60
  -6   4   1  112.12    3.18
   6   4  -1  108.33    3.58
  -6   4   1  109.75    3.64
  -4  -4   1  211.86    5.96
   4   4  -1  217.94    6.08
  -4   4   1  217.62    5.90
   4   4  -1  215.12    6.34
  -4   4   1  210.91    6.33
   2  -4  -1  123.79    3.55
  -2  -4   1  123.61    3.55
   2   4  -1  121.87    3.68
   2   4  -1  126.87    3.98
  -2   4   1  126.32    3.58
  -2   4   1  122.30    3.98
   0  -4  -1  217.08    6.12
   0  -4   1  220.84    6.01
   0   4  -1  221.68    6.52
   0   4  -1  221.92    6.18
   0   4   1  227.24    6.15
   0   4  -1  221.90    6.03
   0   4   1  219.11    6.51
  -2  -4  -1  172.93    5.05
   2   4   1  180.62    5.06
  -2   4  -1  178.21    5.03
  -2   4  -1  182.90    4.86
  -2   4  -1  178.12    5.39
   2   4   1  173.26    5.37
  -4  -4  -1  139.92    4.17
   4   4   1  141.34    4.43
  -4   4  -1  137.14    4.05
   4   4   1  142.51    4.15
  -4   4  -1  141.59    4.45
  -6  -4  -1  156.94    4.66
   6   4   1  156.56    4.81
  -6   4  -1  153.43    4.81
  -6   4  -1  152.16    4.44
  -8  -4  -1  181.90    5.26
  -8   4  -1  176.01    5.43
  -8   4  -1  170.63    5.03
   8   4   1  177.91    5.39
 -10  -4  -1  133.41    4.23
 -10   4  -1  130.12    3.96
 -10   4  -1  132.73    4.27
  10   4   1  137.45    4.30
 -12   4  -1  106.19    3.65
 -12   4  -1  107.27    3.11
  12   4   1  111.80    3.69
 -14  -4  -1   92.35    3.34
 -14   4  -1   92.57    2.74
 -14   4  -1   92.85    3.19
 -14   4  -1   89.40    3.23
 -16  -4  -1  108.69    3.94
 -16   4  -1  110.83    3.33
 -16   4  -1  110.78    3.87
 -16   4  -1  115.45    3.81
 -13  -5   1   53.32    2.47
  13   5  -1   57.46    2.49
 -11  -5   1   70.16    2.68
  11   5  -1   71.71    2.88
 -11   5   1   73.53    2.86
 -11   5   1   72.56    2.25
  -9  -5   1  152.37    4.84
  -9   5   1  162.93    4.56
   9   5  -1  165.87    5.19
  -9   5   1  166.06    5.21
  -7  -5   1  103.46    3.42
   7   5  -1  110.10    3.92
  -7   5   1  106.27    3.76
   7   5  -1  110.43    3.51
  -7   5   1  108.03    3.28
  -5  -5   1  101.96    3.18
   5   5  -1  104.40    3.32
  -5   5   1   98.66    3.61
  -5   5   1  105.17    3.04
   5   5  -1   97.95    3.60
  -3  -5   1   91.20    2.81
   3   5  -1   90.49    3.74
  -3   5   1   91.64    2.78
   3   5  -1   93.86    3.05
   1  -5  -1  103.71    3.15
  -1  -5   1  105.95    3.09
  -1   5   1  109.68    3.21
   1   5  -1  103.90    3.57
  -1  -5  -1   99.55    3.14
   1   5   1  103.94    3.15
  -1   5  -1   99.99    3.16
  -3  -5  -1  119.54    3.67
   3   5   1  115.56    4.01
  -3   5  -1  115.83    3.54
  -3   5  -1  117.99    4.02
  -5  -5  -1  148.79    4.61
  -5   5  -1  157.03    5.01
  -5   5  -1  154.54    4.49
   5   5   1  156.65    5.01
  -7  -5  -1   80.79    2.83
   7   5   1   82.13    3.13
  -7   5  -1   81.51    2.64
  -7   5  -1   79.35    3.08
  -9  -5  -1   22.52    1.93
   9   5   1   20.60    1.62
  -9   5  -1   20.29    1.80
  -9   5  -1   23.19    1.26
 -11  -5  -1   68.63    2.70
 -11   5  -1   69.62    2.52
  11   5   1   61.45    3.68
 -26   0   2  116.70    3.95
 -24   0   2  116.95    3.94
 -24   0   2  118.97    3.74
 -22   0   2   88.38    2.96
 -22   0   2   90.71    3.07
 -20   0   2  104.07    3.40
 -20   0   2  105.07    3.01
 -20   0   2  106.11    3.37
 -18   0   2  131.04    4.00
 -18   0   2  130.14    3.65
 -18   0   2  130.21    3.99
 -16   0   2  439.23   12.04
 -16   0   2  430.87   12.27
 -16   0   2  454.43   11.74
 -14   0   2  545.99   14.28
 -14   0   2  534.26   14.58
 -12   0   2  835.08   21.58
  12   0  -2  841.10   21.86
 -12   0   2  784.60   21.83
  10   0  -2  767.07   20.07
 -10   0   2  740.14   20.07
   8   0  -2  146.44    4.20
  -8   0   2  150.82    4.22
  -8   0   2  144.81    4.06
   6   0  -2  321.62    8.72
  -6   0   2  319.31    8.86
  -6   0   2  341.06    8.72
   6   0  -2  330.38    8.86
   4   0  -2  966.40   25.46
   0   0   2   87.56    2.32
   0   0  -2   82.60    2.35
  -2   0  -2  454.08   12.08
   2   0   2  421.62   12.06
  -2   0  -2  450.87   11.96
   2   0   2  484.42   11.96
  -4   0  -2  104.06    3.07
   4   0   2  109.06    2.93
   4   0   2  103.69    3.06
  -4   0  -2  102.78    2.93
  -6   0  -2  175.02    4.84
  -6   0  -2  178.91    4.97
   6   0   2  174.46    4.83
   6   0   2  175.26    4.95
  -8   0  -2  474.22   13.19
  -8   0  -2  513.00   13.31
 -10   0  -2  371.29   10.07
 -12   0  -2  492.97   13.33
 -14   0  -2   11.62    1.12
 -16   0  -2  173.46    5.15
 -18   0  -2   56.96    2.21
 -20   0  -2  112.60    3.75
 -22   0  -2   65.82    2.68
 -25  -1   2   48.75    2.80
 -25  -1   2   51.98    2.29
 -25   1   2   52.36    2.41
 -25   1   2   43.91    2.33
 -23  -1   2   81.11    2.94
 -23  -1   2   80.25    2.82
 -23   1   2   78.15    2.88
 -21  -1   2   95.29    3.09
 -21   1   2   91.97    3.07
 -21   1   2   94.59    3.15
 -19  -1   2  198.45    5.86
 -19  -1   2  222.10    6.61
 -19  -1   2  196.94    5.54
 -19   1   2  200.00    5.97
 -19   1   2  195.57    5.83
 -17  -1   2  102.37    3.31
 -17  -1   2  101.18    2.97
 -17  -1   2  101.55    3.30
  17   1  -2  109.74    3.09
 -17   1   2  104.37    3.41
 -17   1   2  103.21    3.14
 -15  -1   2  178.98    4.86
 -15  -1   2  175.90    5.15
 -15   1   2  173.64    4.96
  15   1  -2  183.51    4.96
 -15   1   2  175.90    5.24
 -13  -1   2  272.00    7.17
 -13  -1   2  266.10    7.42
 -13  -1   2  262.59    7.37
 -13   1   2  266.91    7.47
  13   1  -2  266.79    7.22
 -11  -1   2  296.77    8.13
 -11  -1   2  298.81    8.19
 -11  -1   2  301.61    7.97
  11   1  -2  301.17    7.99
 -11   1   2  293.83    8.21
  -9  -1   2  888.68   22.49
  -9  -1   2  837.88   22.59
  -9  -1   2  819.56   22.65
   9   1  -2  837.06   22.63
   9   1  -2  842.80   22.49
   9   1  -2  901.11   22.68
  -7  -1   2  506.55   13.16
  -7  -1   2  483.68   13.30
  -7  -1   2  477.54   13.20
  -7  -1   2  522.23   13.26
   7   1  -2  487.85   13.25
   7   1  -2  519.47   13.31
   7   1  -2  494.41   13.16
  -7   1   2  491.40   13.17
  -5  -1   2  638.95   16.54
   5  -1  -2  662.70   16.51
  -5  -1   2  620.41   16.48
  -5  -1   2  599.99   16.59
   5   1  -2  613.02   16.49
   5   1  -2  613.22   16.53
   5   1  -2  639.72   16.60
  -5   1   2  615.65   16.50
  -3  -1   2    2.99    0.45
  -3  -1   2    3.72    0.41
  -3  -1   2    3.99    0.31
   3  -1  -2    3.39    0.36
   3  -1  -2    3.25    0.38
  -3   1   2    3.30    0.31
   3   1  -2    4.91    0.62
  -3   1   2    3.54    0.39
   3   1  -2    3.05    0.40
   1  -1  -2  279.64    7.26
  -1  -1   2  258.64    7.26
  -1  -1   2  278.32    7.21
   1  -1  -2  271.85    7.13
   1  -1  -2  254.93    7.19
   1   1  -2  261.60    7.21
  -1   1   2  263.56    7.24
  -1   1   2  277.86    7.21
   1   1  -2  284.17    7.28
   1  -1   2  542.21   13.84
  -1  -1  -2  515.33   13.84
  -1  -1  -2  524.72   13.87
   1   1   2  545.19   13.84
  -1   1  -2  498.05   13.83
  -1   1  -2  530.44   13.85
   1   1   2  503.29   13.87
  -3  -1  -2  539.77   14.10
  -3  -1  -2  524.56   14.08
   3   1   2  507.63   14.10
   3   1   2  554.87   14.07
  -3   1  -2  535.22   14.06
   3   1   2  548.64   14.04
  -3   1  -2  508.33   14.06
  -3   1  -2  521.89   13.94
  -5  -1  -2  605.55   15.57
   5   1   2  567.88   15.57
  -5   1  -2  571.00   15.43
   5   1   2  594.95   15.48
  -7  -1  -2  412.09   11.19
  -7  -1  -2  409.17   11.05
  -7   1  -2  416.36   11.06
   7   1   2  428.99   11.06
   7   1   2  409.05   11.21
  -9  -1  -2  218.96    6.20
  -9  -1  -2  220.53    6.02
   9   1   2  220.48    6.24
   9   1   2  230.59    6.06
  -9   1  -2  217.24    6.07
 -11  -1  -2  130.66    3.97
 -11  -1  -2  130.18    3.73
  11   1   2  139.54    3.81
  11   1   2  131.58    4.00
 -11   1  -2  129.75    3.81
 -11   1  -2  131.66    3.77
 -13  -1  -2  242.64    6.60
 -13  -1  -2  241.15    6.90
  13   1   2  237.79    6.90
  13   1   2  249.49    6.72
 -13   1  -2  240.24    6.74
 -13   1  -2  238.48    6.67
 -15  -1  -2  134.94    4.28
 -15  -1  -2  136.49    3.91
  15   1   2  135.16    4.23
  15   1   2  141.05    4.00
 -15   1  -2  136.56    4.14
 -15   1  -2  142.93    3.98
 -17  -1  -2   86.47    3.05
 -17   1  -2   88.44    2.91
 -19  -1  -2   93.24    3.34
 -19   1  -2   98.22    3.21
 -21  -1  -2   74.10    2.93
 -21   1  -2   73.45    2.70
 -24  -2   2   52.85    2.31
 -24  -2   2   48.38    2.27
 -24   2   2   48.64    1.86
 -24   2   2   45.12    2.41
 -24   2   2   48.85    2.03
 -22  -2   2   95.77    3.69
 -22  -2   2  109.86    3.58
 -22   2   2  103.68    3.13
  22   2  -2   99.03    3.19
 -22   2   2  102.78    3.31
 -22   2   2   98.42    3.70
  20   2  -2    9.39    1.01
 -20   2   2   10.77    0.95
 -18  -2   2   35.42    1.67
 -18  -2   2   34.59    1.79
 -18   2   2   33.91    1.80
  18   2  -2   34.35    1.45
 -16  -2   2   49.75    2.00
 -16  -2   2   50.26    2.09
 -16   2   2   50.67    2.06
  16   2  -2   49.70    1.79
 -14  -2   2   92.81    3.16
 -14  -2   2   98.15    3.06
  14   2  -2   96.01    2.91
 -12  -2   2  131.66    4.09
 -12  -2   2  135.10    3.96
 -12   2   2  134.88    3.90
  12   2  -2  136.87    3.88
 -10  -2   2  153.23    4.59
 -10  -2   2  155.82    4.43
  10   2  -2  153.27    4.49
 -10   2   2  159.19    4.43
  10   2  -2  157.17    4.41
  -8  -2   2  178.41    4.87
  -8  -2   2  166.12    5.03
   8   2  -2  173.01    4.93
   8   2  -2  177.65    4.89
  -8   2   2  175.51    4.73
  -8   2   2  176.20    4.79
  -8   2   2  175.54    4.91
  -6  -2   2   63.20    1.89
  -6  -2   2   61.58    2.13
   6   2  -2   63.76    1.98
  -6   2   2   62.81    1.76
  -6   2   2   60.81    1.97
   6   2  -2   62.33    1.97
  -6   2   2   65.69    1.88
  -4  -2   2   68.99    2.32
   4  -2  -2   73.66    1.97
  -4  -2   2   69.90    2.05
   4  -2  -2   69.50    2.08
  -4  -2   2   74.18    2.21
   4   2  -2   70.91    2.15
   4   2  -2   69.19    2.19
  -4   2   2   76.33    2.11
  -4   2   2   68.61    2.19
  -4   2   2   71.71    1.96
   4   2  -2   74.30    2.04
  -2  -2   2  250.02    6.63
  -2  -2   2  257.34    6.77
  -2  -2   2  240.42    6.91
   2  -2  -2  244.09    6.72
   2  -2  -2  252.69    6.64
   2   2  -2  257.68    6.62
   2   2  -2  243.59    6.76
  -2   2   2  247.46    6.64
  -2   2   2  242.47    6.85
  -2   2   2  260.54    6.75
   0  -2  -2  210.58    5.91
   0  -2  -2  225.18    5.85
   0  -2   2  226.58    5.93
   0   2  -2  210.99    5.92
   0   2   2  212.84    6.02
   0   2   2  218.44    5.92
  -2  -2  -2  292.64    7.61
   2  -2   2  289.81    7.61
  -2  -2  -2  278.54    7.64
  -2   2  -2  271.69    7.61
   2   2   2  275.45    7.72
  -4  -2  -2  296.39    8.14
  -4   2  -2  299.24    8.08
   4   2   2  298.50    8.18
  -6  -2  -2  373.77   10.12
  -6   2  -2  367.54   10.06
   6   2   2  369.98   10.14
  -6   2  -2  375.86    9.87
  -8  -2  -2  208.58    5.92
   8   2   2  205.97    5.91
  -8   2  -2  206.78    6.01
  -8   2  -2  210.74    5.65
 -10  -2  -2  150.79    4.54
  10   2   2  150.72    4.49
 -10   2  -2  151.88    4.24
 -12  -2  -2   72.01    2.60
  12   2   2   70.49    2.50
 -12   2  -2   71.54    2.26
  14   2   2  102.07    3.36
 -14   2  -2  101.81    3.08
 -14   2  -2   98.24    3.15
 -16   2  -2  107.93    3.39
  16   2   2  106.68    3.81
 -16   2  -2  109.66    3.37
 -18   2  -2   71.44    2.50
 -18   2  -2   72.61    2.53
  18   2   2   72.67    3.62
 -20  -2  -2   42.74    2.21
  20   2   2   45.73    2.17
 -20   2  -2   43.93    1.87
 -21  -3   2   13.04    1.39
 -21  -3   2   11.29    1.44
  21   3  -2   11.72    1.58
 -21   3   2   14.47    1.54
 -21   3   2   13.97    1.25
 -21   3   2   14.42    1.02
 -19  -3   2   30.19    1.81
 -19  -3   2   26.88    1.63
 -19   3   2   25.61    1.75
 -19   3   2   29.05    1.66
 -19   3   2   29.04    1.54
 -17  -3   2   14.84    1.19
 -17  -3   2   15.21    1.48
 -17   3   2   15.50    1.24
 -17   3   2   15.45    1.06
  17   3  -2   14.28    1.19
 -15  -3   2   15.08    1.53
 -15  -3   2   13.94    1.22
  15   3  -2   16.37    1.16
 -15   3   2   13.79    1.88
 -15   3   2   15.61    0.95
 -13  -3   2   14.32    1.24
 -13  -3   2   13.18    1.55
  13   3  -2   13.83    1.07
 -13   3   2   13.31    0.85
 -13   3   2   14.13    1.07
 -11  -3   2   32.36    1.51
  11   3  -2   30.45    1.52
 -11   3   2   32.97    1.47
  11   3  -2   31.75    1.43
 -11   3   2   31.03    1.17
  -9  -3   2   20.33    1.12
  -9  -3   2   21.20    1.49
   9   3  -2   21.50    1.17
  -9   3   2   20.06    0.82
  -9   3   2   21.84    1.16
   9   3  -2   19.74    1.11
  -7  -3   2   61.03    2.38
  -7  -3   2   62.14    2.01
  -7   3   2   62.70    1.80
   7   3  -2   60.81    2.12
  -7   3   2   61.36    2.15
   7   3  -2   60.44    2.06
   5  -3  -2   60.17    1.71
  -5  -3   2   57.92    1.85
   5   3  -2   57.66    2.03
  -5   3   2   56.34    2.02
  -5   3   2   58.38    1.70
   5   3  -2   56.84    1.93
  -3  -3   2    8.92    0.62
   3  -3  -2    8.37    0.62
   3  -3  -2    9.89    0.57
  -3   3   2    9.02    0.80
   3   3  -2    9.71    0.58
   3   3  -2    8.48    0.78
  -3   3   2   10.12    0.53
   3   3  -2    9.06    0.72
  -1  -3   2   90.49    2.52
   1  -3  -2   90.13    2.68
   1  -3  -2   92.63    2.62
   1   3  -2   91.28    2.51
   1   3  -2   89.80    2.89
   1   3  -2   89.05    2.83
  -1   3   2   91.16    2.60
  -1   3   2   90.18    2.89
  -1  -3  -2   26.91    1.15
  -1   3  -2   26.43    1.10
   1   3   2   26.75    1.26
  -1   3  -2   27.42    1.29
   1   3   2   27.61    1.04
  -3  -3  -2   75.27    2.40
  -3   3  -2   74.36    2.31
   3   3   2   73.01    2.51
  -5  -3  -2   37.57    1.61
   5   3   2   40.12    1.68
  -5   3  -2   38.98    1.46
  -7  -3  -2   24.53    2.30
  -7   3  -2   26.12    0.91
  -7   3  -2   24.61    1.18
  -9  -3  -2   42.71    1.95
   9   3   2   43.87    1.94
  -9   3  -2   44.02    1.70
  -9   3  -2   43.37    1.41
 -11  -3  -2   35.18    1.82
 -11   3  -2   36.88    1.64
 -11   3  -2   36.53    1.31
  11   3   2   39.99    1.80
 -13  -3  -2   26.54    1.55
 -13   3  -2   26.47    1.14
 -13   3  -2   27.42    1.53
  13   3   2   29.69    1.60
 -15  -3  -2   27.14    1.71
 -15   3  -2   26.92    1.28
  15   3   2   28.53    1.65
 -15   3  -2   26.07    1.52
 -17  -3  -2    3.05    0.92
  17   3   2    4.31    0.85
 -17   3  -2    3.45    0.75
 -17   3  -2    3.76    0.71
 -17   3  -2    7.80    1.39
 -19  -3  -2   18.23    1.72
  19   3   2   17.21    1.67
 -19   3  -2   18.06    1.29
 -19   3  -2   19.59    1.85
 -19   3  -2   19.21    1.48
 -18  -4   2    1.83    0.86
  18   4  -2    1.75    0.77
 -18   4   2    4.83    0.72
 -18   4   2    3.79    0.70
 -16   4   2    4.92    0.77
 -16   4   2    4.31    0.57
  16   4  -2    3.68    0.76
 -14  -4   2    7.69    0.93
 -14   4   2    8.92    1.06
 -14   4   2    7.68    0.72
  14   4  -2    7.66    0.94
 -12  -4   2    6.29    0.84
  12   4  -2    9.62    1.03
 -12   4   2    7.72    1.15
  12   4  -2    7.08    0.85
 -12   4   2    7.07    0.64
 -10  -4   2    3.77    0.82
 -10   4   2    3.16    0.40
 -10   4   2    3.28    0.67
  10   4  -2    1.48    0.64
  -8  -4   2    5.67    0.71
  -8   4   2    5.96    0.80
   8   4  -2    5.96    0.77
   8   4  -2    5.68    0.80
  -8   4   2    6.04    0.57
  -6  -4   2   11.53    0.96
  -6   4   2   14.39    1.21
   6   4  -2   11.67    1.17
  -6   4   2   14.07    0.71
   6   4  -2   10.38    1.40
   4  -4  -2   14.92    0.83
   4  -4  -2   12.36    0.81
  -4  -4   2   14.09    0.87
   4   4  -2   12.81    1.17
   4   4  -2   12.30    1.00
  -4   4   2   14.24    0.75
  -4   4   2   13.31    1.21
   2  -4  -2    0.78    0.44
  -2  -4   2    1.29    0.37
   2   4  -2    1.36    0.47
   2   4  -2    0.78    0.59
  -2   4   2    1.09    0.38
   2   4  -2    1.50    0.51
  -2   4   2    1.51    0.63
   0  -4   2   16.55    0.73
   0  -4  -2   17.03    1.03
   0   4   2   17.59    1.28
   0   4  -2   16.94    0.99
   0   4  -2   17.17    0.74
   0   4   2   18.34    1.09
   0   4  -2   17.12    1.27
  -2  -4  -2    4.60    0.68
   2   4   2    3.89    0.76
  -2   4  -2    4.21    0.58
  -2   4  -2    3.60    0.73
  -4  -4  -2    1.23    0.89
  -4   4  -2    1.21    0.46
   4   4   2    0.52    0.59
  -4   4  -2   -0.12    0.56
  -6  -4  -2   -0.41    0.64
  -6   4  -2    0.03    0.53
  -6   4  -2    0.86    0.43
   6   4   2    0.11    0.58
  -8  -4  -2    0.56    0.65
  -8   4  -2    0.04    0.51
   8   4   2   -0.34    0.57
  -8   4  -2   -0.07    0.52
 -10  -4  -2   -0.78    0.63
 -10   4  -2    0.44    0.70
  10   4   2    0.11    0.61
 -12  -4  -2    0.70    0.95
 -12   4  -2    1.01    0.66
  12   4   2    1.21    0.70
 -14  -4  -2    3.54    1.13
 -14   4  -2    4.61    0.48
 -14   4  -2    6.59    0.88
 -16  -4  -2   -0.52    0.82
 -16   4  -2   -0.12    0.72
  16   4   2    0.02    0.92
 -15  -5   2    4.01    0.94
 -15   5   2    3.23    1.14
  15   5  -2    1.10    0.82
 -13  -5   2    9.46    1.43
 -13   5   2   10.56    1.28
  13   5  -2    9.69    1.35
 -11  -5   2   16.66    1.34
  11   5  -2   16.82    1.46
 -11   5   2   14.05    1.38
  -9  -5   2    6.62    0.95
  -9   5   2    5.90    0.95
   9   5  -2    5.49    0.90
   9   5  -2    5.81    0.82
  -7  -5   2   17.95    1.24
  -7   5   2   18.35    0.86
  -7   5   2   18.00    1.44
   7   5  -2   20.28    1.57
   7   5  -2   18.00    1.25
  -5  -5   2    6.02    0.66
   5   5  -2    5.01    0.73
   5   5  -2    5.92    0.88
  -5   5   2    5.81    0.92
  -5   5   2    7.66    0.65
   3  -5  -2    3.24    0.54
  -3  -5   2    4.31    0.52
  -3   5   2    4.64    0.51
   3   5  -2    3.94    0.80
   3   5  -2    4.40    0.72
   1  -5  -2   17.46    1.12
  -1  -5   2   17.09    0.82
   1   5  -2   15.89    1.26
  -1  -5  -2   10.20    1.17
  -1   5  -2    8.15    1.43
  -3  -5  -2   49.32    1.92
  -3   5  -2   47.42    2.19
  -3   5  -2   41.58    2.47
   3   5   2   44.75    2.17
  -5  -5  -2    8.97    1.14
  -5   5  -2    9.77    1.43
  -5   5  -2    9.16    1.24
   5   5   2    7.11    0.99
  -7  -5  -2   41.34    1.84
  -7   5  -2   38.22    2.14
  -7   5  -2   41.27    1.85
   7   5   2   38.67    2.07
  -9  -5  -2    0.89    0.78
  -9   5  -2    0.00    0.69
  -9   5  -2    0.80    0.70
   9   5   2    1.14    1.22
 -11  -5  -2   18.21    1.76
  11   5   2   14.06    1.62
 -11   5  -2   16.24    2.20
 -11   5  -2   16.09    1.33
 -26   0   3   -0.75    0.60
 -26   0   3   -1.26    1.00
 -24   0   3   -0.82    0.58
 -24   0   3   -1.36    0.77
 -22   0   3   -0.13    0.53
 -22   0   3   -0.33    0.68
 -20   0   3   -0.01    0.51
 -20   0   3    0.88    0.75
 -18   0   3    0.15    0.51
 -18   0   3    0.45    0.74
 -16   0   3    1.03    0.70
 -14   0   3    0.33    0.58
 -12   0   3    0.34    0.53
 -10   0   3    0.13    0.25
 -10   0   3    0.17    0.48
  10   0  -3    0.09    0.45
   8   0  -3   -0.04    0.22
  -8   0   3    0.48    0.29
  -8   0   3    0.80    0.54
   8   0  -3    0.75    0.47
   6   0  -3    0.74    0.45
  -6   0   3    0.23    0.22
  -6   0   3    1.05    0.51
   6   0  -3    0.18    0.22
  -4   0   3    0.47    0.15
   4   0  -3    0.76    0.20
   4   0  -3    0.71    0.32
   4   0  -3    0.55    0.15
  -4   0   3    0.32    0.19
  -4   0   3    0.97    0.32
   2   0  -3    0.16    0.23
   2   0  -3    0.08    0.13
  -2   0   3    0.39    0.15
  -2   0   3    0.10    0.22
   2   0  -3    0.09    0.14
  -2   0   3    0.17    0.26
   2   0  -3    0.02    0.24
  -2   0   3    0.47    0.15
   0   0   3    0.33    0.26
   0   0   3    0.29    0.32
   0   0  -3    0.12    0.21
   0   0   3    0.14    0.24
   0   0  -3    0.37    0.22
   0   0  -3    0.53    0.33
  -2   0  -3    0.46    0.30
   2   0   3    0.30    0.42
  -2   0  -3    0.66    0.41
   2   0   3    0.91    0.28
   4   0   3   -0.05    0.36
  -4   0  -3    0.46    0.30
  -4   0  -3    0.28    0.42
   4   0   3    0.29    0.25
  -6   0  -3   -0.01    0.29
   6   0   3   -0.28    0.38
  -8   0  -3    0.41    0.36
 -10   0  -3    0.42    0.42
 -14   0  -3   -0.31    0.59
 -16   0  -3    0.33    0.55
 -18   0  -3   -0.28    0.59
 -20   0  -3   -1.02    0.71
 -25  -1   3   14.92    1.35
 -25  -1   3   16.21    1.66
 -25   1   3   13.67    1.49
 -25   1   3   13.21    1.74
 -23   1   3   33.90    1.61
 -21  -1   3   22.08    1.50
 -21   1   3   20.51    1.53
 -21   1   3   22.18    1.23
 -19  -1   3   35.30    1.59
 -19  -1   3   36.34    1.75
 -19  -1   3   33.12    1.26
 -19   1   3   36.00    1.41
 -19   1   3   38.67    1.84
 -17  -1   3   37.24    1.75
 -17  -1   3   33.81    1.55
 -17   1   3   34.72    1.76
 -17   1   3   34.59    1.33
 -15  -1   3   79.46    2.70
 -15  -1   3   79.01    2.29
 -15  -1   3   77.61    2.55
  15   1  -3   80.97    2.33
 -15   1   3   79.54    2.75
 -13  -1   3  160.34    4.69
 -13  -1   3  152.75    4.51
 -13  -1   3  161.88    4.29
  13   1  -3  159.51    4.32
 -13   1   3  160.24    4.33
 -13   1   3  155.31    4.68
 -11  -1   3   89.68    2.84
 -11   1   3   91.39    2.54
  11   1  -3   91.23    2.52
  11   1  -3   89.95    2.73
 -11   1   3   92.60    2.60
 -11   1   3   87.25    2.81
  -9  -1   3   35.93    1.41
   9   1  -3   33.13    1.24
  -9   1   3   35.71    1.17
   9   1  -3   37.24    1.42
   9   1  -3   35.57    1.10
  -9   1   3   36.22    1.11
  -7  -1   3    0.45    0.49
   7  -1  -3    0.49    0.21
  -7  -1   3    0.12    0.27
  -7   1   3    0.45    0.16
   7   1  -3    0.28    0.26
   7   1  -3    0.45    0.20
   7   1  -3    0.07    0.43
  -7   1   3    0.41    0.20
  -5  -1   3  169.65    4.86
  -5  -1   3  182.47    4.77
   5  -1  -3  176.92    4.73
   5   1  -3  182.30    4.86
  -5   1   3  170.42    4.74
   5   1  -3  162.86    4.75
  -5   1   3  175.66    4.73
  -3  -1   3  169.95    4.83
  -3  -1   3  175.19    4.76
   3  -1  -3  179.33    4.77
  -3   1   3  166.83    4.77
   3   1  -3  182.96    4.85
  -3   1   3  183.66    4.75
   3   1  -3  165.71    4.76
  -1  -1   3  264.20    6.62
  -1  -1   3  235.22    6.62
   1  -1  -3  239.29    6.59
   1   1  -3  238.66    6.60
  -1   1   3  252.12    6.60
   1   1  -3  258.15    6.64
  -1   1   3  227.90    6.62
  -1  -1  -3    4.04    0.42
  -1  -1  -3    4.10    0.50
   1  -1   3    4.28    0.28
   1  -1   3    4.04    0.51
   1   1   3    4.35    0.52
  -1   1  -3    3.96    0.47
   1   1   3    4.78    0.52
  -1   1  -3    4.33    0.53
  -1   1  -3    4.71    0.32
  -3  -1  -3  136.14    3.87
  -3  -1  -3  139.87    3.90
  -3   1  -3  131.49    3.85
  -3   1  -3  140.70    3.77
   3   1   3  139.53    3.77
  -3   1  -3  136.78    3.71
   3   1   3  133.65    3.90
  -5  -1  -3    2.68    0.45
  -5   1  -3    3.30    0.40
   5   1   3    3.09    0.44
  -5   1  -3    3.47    0.36
   5   1   3    3.34    0.39
  -7  -1  -3   34.94    1.39
   7   1   3   35.35    1.18
  -7   1  -3   34.20    1.21
  -7   1  -3   34.42    1.14
   7   1   3   35.07    1.42
  -9  -1  -3   31.45    1.38
   9   1   3   32.49    1.17
  -9   1  -3   31.21    1.10
  -9   1  -3   29.85    1.20
   9   1   3   31.86    1.44
 -11  -1  -3   24.51    1.37
  11   1   3   22.02    1.35
  11   1   3   22.67    1.07
 -11   1  -3   22.00    1.11
 -13  -1  -3    2.81    0.76
  13   1   3    3.66    0.72
 -13   1  -3    4.07    0.66
 -15  -1  -3   37.34    1.76
  15   1   3   38.57    1.82
 -15   1  -3   37.32    1.62
 -17  -1  -3   20.65    1.43
 -17   1  -3   18.61    1.24
 -19  -1  -3   15.59    1.99
 -19   1  -3   15.20    1.23
 -21  -1  -3   25.50    1.79
 -21   1  -3   24.97    1.70
 -24  -2   3   36.78    1.97
 -24  -2   3   41.03    2.03
 -24   2   3   35.58    2.15
 -24   2   3   35.94    1.42
 -24   2   3   36.83    1.70
 -22  -2   3   86.84    3.26
 -22  -2   3   96.32    3.36
 -22   2   3   96.45    2.89
 -22   2   3   92.28    3.52
  22   2  -3   98.25    3.00
 -20  -2   3   80.92    3.02
  20   2  -3   78.27    2.58
 -20   2   3   80.06    2.50
 -20   2   3   81.32    3.12
 -18  -2   3   79.29    3.15
 -18  -2   3   82.43    2.82
 -18   2   3   83.83    2.57
 -18   2   3   81.66    3.31
  18   2  -3   83.59    2.58
 -16  -2   3  106.22    3.53
 -16  -2   3  106.28    3.36
  16   2  -3  104.19    3.14
 -16   2   3  107.42    3.16
 -16   2   3  104.55    3.50
 -14  -2   3   74.48    2.68
 -14  -2   3   74.49    2.49
  14   2  -3   77.53    2.34
 -14   2   3   74.12    2.35
 -12  -2   3  116.00    3.45
 -12  -2   3  116.54    3.68
  12   2  -3  117.35    3.38
  12   2  -3  115.27    3.54
 -12   2   3  118.06    3.41
 -10  -2   3  159.48    4.80
 -10  -2   3  164.66    4.58
  10   2  -3  161.37    4.67
  10   2  -3  163.93    4.57
 -10   2   3  163.21    4.58
  -8  -2   3  246.29    6.58
  -8  -2   3  239.96    6.82
  -8   2   3  241.24    6.65
   8   2  -3  237.73    6.68
   8   2  -3  244.84    6.64
  -6  -2   3  275.95    7.31
  -6  -2   3  258.71    7.56
   6   2  -3  271.89    7.44
  -6   2   3  266.04    7.45
   6   2  -3  272.20    7.44
  -6   2   3  290.97    7.37
  -4  -2   3   45.44    1.33
   4  -2  -3   43.88    1.42
  -4   2   3   45.99    1.46
  -4   2   3   45.08    1.53
   4   2  -3   44.12    1.47
   2  -2  -3  156.29    4.43
  -2  -2   3  153.25    4.59
   2  -2  -3  165.38    4.31
  -2  -2   3  175.18    4.68
   2   2  -3  155.19    4.46
  -2   2   3  148.13    4.52
  -2   2   3  168.53    4.51
   0  -2  -3   80.05    2.42
   0  -2  -3   84.68    2.33
   0   2   3   81.17    2.53
   0   2  -3   79.34    2.41
  -2  -2  -3  165.13    4.75
  -2  -2  -3  175.46    4.68
  -2   2  -3  168.70    4.72
   2   2   3  165.72    4.81
  -4  -2  -3  284.90    7.82
  -4   2  -3  284.73    7.78
   4   2   3  282.27    7.86
  -6  -2  -3  366.64    9.93
  -6   2  -3  356.95    9.87
  -6   2  -3  365.61    9.63
   6   2   3  359.89    9.95
  -8  -2  -3   52.16    2.32
   8   2   3   49.49    1.91
  -8   2  -3   52.27    1.61
  -8   2  -3   50.79    1.86
 -10  -2  -3   72.67    2.62
  10   2   3   71.61    2.54
 -10   2  -3   71.97    2.22
 -12  -2  -3   35.66    1.72
  12   2   3   35.44    1.80
 -12   2  -3   34.78    1.38
  14   2   3   51.29    2.28
 -14   2  -3   50.99    1.85
 -14   2  -3   50.57    1.86
 -16   2  -3   85.13    2.71
  16   2   3   79.68    3.06
 -16   2  -3   83.98    2.75
 -18  -2  -3   60.82    2.56
 -18   2  -3   56.83    2.12
  18   2   3   52.05    2.39
 -23  -3   3   41.04    2.12
 -23  -3   3   38.17    2.11
 -23   3   3   43.20    2.27
  23   3  -3   36.79    1.98
 -23   3   3   44.30    1.90
 -21  -3   3   40.17    2.03
 -21  -3   3   41.37    2.11
 -21   3   3   41.28    1.84
 -21   3   3   39.71    2.16
  21   3  -3   37.20    1.84
 -19  -3   3  144.53    4.70
 -19   3   3  150.69    4.44
 -19   3   3  141.98    4.72
  19   3  -3  141.83    4.38
 -17  -3   3  164.87    5.17
 -17  -3   3  159.31    4.95
 -17   3   3  162.29    4.73
  17   3  -3  167.55    4.85
 -15  -3   3  121.90    3.89
 -15  -3   3  127.19    4.33
 -15   3   3  124.43    3.83
  15   3  -3  126.57    3.81
 -15   3   3  124.16    3.66
 -13  -3   3   57.44    2.50
 -13  -3   3   56.54    2.25
 -13   3   3   60.25    1.85
  13   3  -3   58.19    2.31
  13   3  -3   58.98    2.22
 -13   3   3   59.38    2.13
 -11  -3   3  181.66    5.21
 -11  -3   3  178.97    5.57
 -11   3   3  183.55    5.24
  11   3  -3  178.53    5.26
  11   3  -3  180.86    5.20
 -11   3   3  172.90    4.88
  -9  -3   3   68.27    2.98
  -9  -3   3   78.18    2.39
  -9   3   3   76.17    2.51
   9   3  -3   76.10    2.50
   9   3  -3   76.62    2.49
  -7  -3   3  202.16    6.11
  -7  -3   3  207.86    5.73
  -7   3   3  209.56    5.96
   7   3  -3  209.84    5.94
   7   3  -3  209.59    5.88
  -5  -3   3  296.85    8.37
  -5  -3   3  295.95    7.94
   5  -3  -3  291.34    7.99
   5   3  -3  297.81    8.22
   5   3  -3  294.71    8.11
  -5   3   3  294.48    8.23
   3  -3  -3  533.42   14.13
  -3  -3   3  526.20   13.97
   3  -3  -3  545.06   13.99
  -3   3   3  516.58   14.34
   3   3  -3  521.73   14.33
   3   3  -3  531.60   14.21
   1  -3  -3  289.14    8.01
   1  -3  -3  304.69    7.90
  -1   3   3  293.33    8.22
   1   3  -3  287.59    8.04
  -1  -3  -3  248.12    6.93
   1   3   3  254.55    7.10
  -1   3  -3  247.40    6.90
  -3  -3  -3  197.27    5.53
   3   3   3  191.12    5.67
  -3   3  -3  191.40    5.45
  -5  -3  -3  175.55    5.27
  -5   3  -3  180.64    5.12
   5   3   3  178.91    5.47
  -7  -3  -3  220.34    6.26
  -7   3  -3  208.08    6.09
   7   3   3  214.77    6.28
  -9  -3  -3  233.93    6.79
   9   3   3  240.70    6.83
  -9   3  -3  235.35    6.30
  -9   3  -3  221.61    6.82
 -11  -3  -3  190.02    5.76
  11   3   3  192.45    5.77
 -11   3  -3  195.78    5.68
 -11   3  -3  188.14    5.28
 -13   3  -3   87.17    3.02
  13   3   3   86.29    3.10
 -13   3  -3   85.02    2.63
 -15  -3  -3   52.31    2.42
 -15   3  -3   53.60    2.25
 -15   3  -3   56.13    1.94
  15   3   3   52.79    2.64
 -17  -3  -3   30.58    1.97
 -17   3  -3   34.64    1.73
 -17   3  -3   29.75    1.53
 -17   3  -3   33.47    1.79
  17   3   3   30.11    1.86
 -20  -4   3   65.30    2.75
 -20  -4   3   69.36    3.19
 -20   4   3   65.29    2.50
 -20   4   3   59.92    2.29
  20   4  -3   63.16    2.55
 -18  -4   3   92.73    3.45
 -18  -4   3   90.36    3.23
 -18   4   3   90.87    3.11
  18   4  -3   85.92    3.08
 -18   4   3   85.21    2.74
 -16  -4   3   97.81    3.60
 -16  -4   3   94.55    3.29
 -16   4   3   98.35    2.98
 -16   4   3   96.02    3.30
  16   4  -3   98.43    3.30
 -14  -4   3  215.45    6.34
 -14  -4   3  218.25    6.67
  14   4  -3  219.44    6.43
  14   4  -3  222.03    6.41
 -14   4   3  209.80    5.98
 -14   4   3  217.19    6.42
 -12  -4   3   60.95    2.30
 -12  -4   3   57.57    2.56
  12   4  -3   58.87    2.31
  12   4  -3   61.16    2.29
 -10  -4   3  133.39    4.05
 -10   4   3  134.35    4.26
  10   4  -3  136.49    4.24
  10   4  -3  132.95    4.19
  -8  -4   3  133.69    3.99
  -8   4   3  134.58    4.29
   8   4  -3  133.85    4.27
   8   4  -3  140.60    4.36
  -6  -4   3  182.00    5.04
   6   4  -3  169.81    5.51
  -6   4   3  185.00    5.46
   6   4  -3  181.38    5.42
   4  -4  -3  179.35    4.82
   4  -4  -3  172.42    4.96
  -4  -4   3  173.43    4.82
   4   4  -3  171.47    5.29
  -4   4   3  179.04    4.81
   4   4  -3  178.09    5.11
  -4   4   3  173.96    5.33
   2  -4  -3  270.15    6.93
   2  -4  -3  235.71    6.73
  -2   4   3  234.11    7.05
   2   4  -3  235.36    6.79
   2   4  -3  234.91    7.05
   0  -4  -3  187.47    5.34
   0   4   3  184.89    5.62
   0   4  -3  185.87    5.62
   0   4  -3  186.40    5.34
  -2  -4  -3  143.79    4.83
  -2   4  -3  153.38    4.46
  -2   4  -3  155.66    4.76
   2   4   3  155.18    4.76
  -4  -4  -3  204.98    5.83
   4   4   3  197.94    6.01
  -4   4  -3  197.34    5.72
  -4   4  -3  199.63    6.01
  -6  -4  -3  172.49    5.16
  -6   4  -3  168.37    5.05
   6   4   3  175.51    5.33
  -8  -4  -3  140.76    4.40
  -8   4  -3  138.95    4.28
   8   4   3  138.15    4.49
 -10   4  -3   67.76    2.50
 -12  -4  -3   95.89    3.57
 -12   4  -3  101.88    3.35
 -14  -4  -3   75.45    3.09
 -14   4  -3   73.85    2.80
  14   4   3   75.15    2.98
 -15   5   3   68.64    3.26
  15   5  -3   69.41    2.79
 -13  -5   3  115.75    3.90
  13   5  -3  121.88    4.02
  13   5  -3  122.14    4.13
 -13   5   3  123.71    4.16
 -11  -5   3  108.49    3.54
  11   5  -3  109.91    3.66
  11   5  -3  110.98    3.84
 -11   5   3  110.32    3.84
   9   5  -3   88.33    3.06
   9   5  -3   89.23    3.25
  -9   5   3   88.89    3.30
  -7  -5   3   58.54    2.04
   7   5  -3   59.08    2.26
  -7   5   3   61.46    2.54
   7   5  -3   60.64    2.51
  -5  -5   3   59.83    1.91
  -5   5   3   55.42    2.49
   5   5  -3   58.46    2.20
   5   5  -3   57.49    2.43
   3  -5  -3   46.24    2.57
   3   5  -3   46.08    2.14
   3   5  -3   52.67    1.98
   1  -5  -3   83.80    2.87
   1   5  -3   92.79    2.97
  -1  -5  -3  155.62    4.68
  -1   5  -3  158.73    4.70
  -3  -5  -3  144.46    4.44
  -3   5  -3  147.03    4.40
  -3   5  -3  142.55    4.77
   3   5   3  145.50    4.81
  -5  -5  -3   28.74    1.57
   5   5   3   29.85    1.80
  -5   5  -3   27.68    1.61
  -5   5  -3   28.66    1.96
  -7   5  -3   53.27    2.52
  -7   5  -3   51.79    2.11
  -9  -5  -3   50.74    2.32
  -9   5  -3   48.59    2.37
  -9   5  -3   52.59    2.14
   9   5   3   53.26    2.52
 -26   0   4  123.77    4.10
 -26   0   4  126.32    4.14
 -24   0   4  147.76    4.74
 -24   0   4  156.57    4.84
 -22   0   4  119.18    3.88
 -22   0   4  117.20    3.75
 -20   0   4  149.07    4.65
 -18   0   4  346.27    9.73
 -16   0   4  239.50    6.89
 -14   0   4  616.61   16.69
 -12   0   4   74.80    2.54
  10   0  -4  113.90    3.24
 -10   0   4  117.36    3.25
 -10   0   4  115.83    3.52
  10   0  -4  111.76    3.48
   8   0  -4  255.88    6.96
  -8   0   4  252.65    7.21
  -8   0   4  268.27    6.96
   8   0  -4  259.97    7.20
   6   0  -4  483.61   13.11
   6   0  -4  497.05   13.34
   6   0  -4  516.09   13.13
  -6   0   4  510.88   13.12
  -6   0   4  475.03   13.13
  -4   0   4  348.14    8.83
   4   0  -4  332.69    8.82
  -4   0   4  311.51    8.98
   4   0  -4  327.21    8.83
   4   0  -4  320.50    8.98
  -4   0   4  345.48    8.83
  -4   0   4  317.01    8.92
   4   0  -4  358.04    8.94
   2   0  -4  617.16   16.83
   2   0  -4  621.53   16.70
  -2   0   4  674.53   16.69
  -2   0   4  598.07   16.76
   2   0  -4  620.58   16.76
  -2   0   4  677.86   16.71
   2   0  -4  621.81   16.67
   0   0   4  482.34   12.11
   0   0  -4  463.89   12.08
   0   0   4  434.10   12.29
   0   0  -4  474.54   12.31
   0   0   4  439.05   12.08
   0   0  -4  447.83   12.10
  -2   0  -4  299.05    8.01
  -2   0  -4  291.00    8.20
   2   0   4  319.13    8.00
   2   0   4  282.68    8.19
   4   0   4  205.32    5.89
  -4   0  -4  209.76    5.70
   6   0   4  393.94   10.83
  -6   0  -4  396.39   10.65
  -8   0  -4  281.32    7.74
 -10   0  -4  184.80    5.31
 -12   0  -4  126.71    3.91
 -14   0  -4  446.50   12.28
 -16   0  -4   99.72    3.34
 -20   0  -4   93.64    3.40
 -27  -1   4   43.35    2.16
 -27  -1   4   42.86    2.06
 -27   1   4   41.52    2.21
 -27   1   4   41.74    1.98
 -25  -1   4   70.68    2.76
 -25  -1   4   65.34    2.79
 -25   1   4   67.32    2.81
 -25   1   4   69.77    2.56
 -23  -1   4  172.43    5.27
 -23   1   4  167.07    5.35
 -21  -1   4  169.65    5.31
 -21   1   4  165.08    5.25
 -19  -1   4  157.19    4.82
 -19  -1   4  164.00    4.99
 -19   1   4  166.28    5.10
 -17  -1   4  139.20    4.31
 -17  -1   4  136.84    4.15
 -17   1   4  139.39    4.41
 -15  -1   4  149.20    4.52
 -15   1   4  148.62    4.07
 -15   1   4  149.76    4.59
 -13  -1   4  187.09    5.51
  13   1  -4  187.99    5.38
 -13   1   4  198.62    5.29
 -13   1   4  191.41    5.54
  13   1  -4  190.48    5.11
 -13   1   4  186.95    5.13
 -11  -1   4  516.22   14.19
  11   1  -4  530.63   14.09
 -11   1   4  519.43   14.19
 -11   1   4  509.97   13.88
  11   1  -4  528.72   13.86
 -11   1   4  546.98   13.92
   9  -1  -4  422.07   10.73
  -9  -1   4  392.36   10.96
   9   1  -4  395.45   10.71
   9   1  -4  390.09   10.84
  -9   1   4  427.22   10.70
  -9   1   4  398.13   10.74
  -7  -1   4  417.51   11.52
   7  -1  -4  445.47   11.36
   7  -1  -4  431.76   11.24
  -7  -1   4  442.70   11.42
  -7   1   4  418.31   11.36
   7   1  -4  401.85   11.40
  -7   1   4  433.99   11.24
   7   1  -4  427.84   11.52
   5  -1  -4   33.90    1.10
   5  -1  -4   31.71    1.08
  -5  -1   4   33.45    1.13
  -5  -1   4   30.25    1.26
   5   1  -4   34.58    1.27
   5   1  -4   30.43    1.11
  -5   1   4   31.60    1.10
  -5   1   4   34.74    1.12
   3  -1  -4  776.11   21.22
   3  -1  -4  820.79   21.27
  -3  -1   4  769.22   21.28
  -3  -1   4  848.96   21.26
  -3  -1   4  804.20   21.11
   3   1  -4  838.83   21.30
  -3   1   4  757.52   21.27
   3   1  -4  761.71   21.25
  -3   1   4  867.62   21.25
  -1  -1   4  393.52   10.92
  -1  -1   4  418.85   10.94
   1  -1  -4  392.19   10.91
  -1  -1   4  407.97   10.77
   1  -1  -4  421.30   10.99
  -1   1   4  420.02   10.93
   1   1  -4  425.60   10.94
   1   1  -4  395.65   10.76
   1  -1   4  587.42   15.63
  -1  -1  -4  551.56   15.67
  -1  -1  -4  660.62   16.02
   1  -1   4  612.57   15.53
  -1   1  -4  550.52   15.68
   1   1   4  566.49   15.75
  -1   1  -4  617.37   15.64
  -1   1  -4  575.93   15.53
  -3  -1  -4  656.20   17.55
   3  -1   4  698.28   17.39
  -3   1  -4  643.31   17.39
   3   1   4  630.77   17.61
  -3   1  -4  698.56   17.43
   3   1   4  668.81   17.41
  -3   1  -4  619.43   17.54
  -5  -1  -4  130.79    4.00
   5   1   4  135.05    4.09
  -5   1  -4  144.62    3.81
  -5   1  -4  137.80    3.85
   5   1   4  144.14    3.82
  -7  -1  -4  160.35    4.72
   7   1   4  166.60    4.84
  -7   1  -4  162.10    4.55
  -9  -1  -4   90.44    3.62
   9   1   4   92.99    3.11
  -9   1  -4   95.89    2.83
 -11  -1  -4  252.12    7.11
  11   1   4  246.48    7.20
 -11   1  -4  246.22    6.91
 -13  -1  -4  128.96    4.07
 -13   1  -4  133.99    3.92
  13   1   4  120.52    4.42
 -15  -1  -4  167.79    5.28
  15   1   4  177.21    5.36
 -15   1  -4  175.32    5.13
 -17  -1  -4  127.85    4.23
 -17   1  -4  128.15    4.03
 -19  -1  -4   96.23    3.50
 -19   1  -4   93.83    3.26
 -26  -2   4   35.45    1.94
 -26  -2   4   28.77    1.85
 -26   2   4   29.59    2.04
 -26   2   4   33.08    2.27
 -24  -2   4   52.09    2.31
 -24  -2   4   48.08    2.25
 -24   2   4   50.55    1.72
 -24   2   4   50.92    2.44
 -22  -2   4    9.47    1.41
 -22  -2   4    9.97    1.27
 -22   2   4   10.72    1.49
  22   2  -4   11.34    0.96
 -22   2   4    9.98    0.76
 -20  -2   4  108.67    3.67
 -20  -2   4  102.58    3.41
  20   2  -4  104.56    3.13
 -20   2   4  104.33    3.11
 -20   2   4  104.81    3.72
 -18  -2   4   64.29    3.22
 -18  -2   4   66.13    2.39
  18   2  -4   69.92    2.13
 -18   2   4   67.11    2.27
 -18   2   4   64.00    2.98
 -16  -2   4  132.91    4.02
 -16  -2   4  132.71    4.25
 -16   2   4  133.36    4.23
 -16   2   4  129.71    3.81
  16   2  -4  132.97    3.79
 -14  -2   4  163.48    4.65
 -14  -2   4  161.10    4.88
  14   2  -4  165.42    4.54
 -14   2   4  160.37    4.53
 -14   2   4  161.80    4.45
  14   2  -4  148.32    5.05
 -12  -2   4  153.80    4.40
 -12  -2   4  150.85    4.65
 -12   2   4  149.39    4.35
  12   2  -4  152.51    4.49
 -12   2   4  159.07    4.21
  12   2  -4  157.13    4.34
 -10  -2   4  125.76    3.58
 -10  -2   4  123.61    3.85
 -10   2   4  124.28    3.60
 -10   2   4  129.54    3.38
  10   2  -4  125.88    3.59
  10   2  -4  120.59    3.67
  -8  -2   4   66.43    2.32
  -8  -2   4   68.07    2.01
   8   2  -4   67.12    2.14
  -8   2   4   66.52    2.10
   8   2  -4   66.53    2.09
   6  -2  -4  604.14   15.91
  -6  -2   4  581.70   16.11
  -6  -2   4  613.06   15.82
   6   2  -4  581.87   15.97
  -6   2   4  614.60   16.01
  -4  -2   4  448.46   11.57
   4  -2  -4  440.22   11.73
  -4  -2   4  417.22   11.89
   4   2  -4  442.08   11.79
  -4   2   4  447.31   11.84
   2  -2  -4  378.13    9.66
   2  -2  -4  357.79    9.79
  -2  -2   4  371.33    9.94
   2   2  -4  361.69    9.82
  -2   2   4  350.64    9.89
   0  -2  -4  316.04    8.26
   0  -2  -4  301.24    8.32
   0  -2   4  305.97    8.39
   0   2   4  306.31    8.41
   0   2  -4  299.50    8.32
  -2  -2  -4  190.25    5.44
   2   2   4  196.56    5.52
  -2   2  -4  193.35    5.43
  -4  -2  -4  155.04    4.49
   4   2   4  154.41    4.52
  -4   2  -4  150.68    4.43
  -6  -2  -4   57.19    2.09
  -6   2  -4   55.79    1.97
  -6   2  -4   55.24    1.69
   6   2   4   56.19    2.05
  -8  -2  -4  121.39    3.78
   8   2   4  119.97    3.77
  -8   2  -4  116.26    3.68
  -8   2  -4  117.78    3.38
 -10  -2  -4   79.10    2.84
 -10   2  -4   82.50    2.83
 -10   2  -4   80.22    2.47
 -12   2  -4  106.99    3.23
  12   2   4  108.75    3.67
 -14   2  -4   65.35    2.29
 -14   2  -4   64.80    2.15
  14   2   4   63.68    2.63
 -16  -2  -4   47.74    2.29
 -16   2  -4   50.15    1.94
  16   2   4   47.40    2.25
 -18  -2  -4   20.95    1.71
  18   2   4   21.41    1.72
 -18   2  -4   21.89    1.35
 -23  -3   4   11.72    1.43
 -23  -3   4   14.96    1.48
  23   3  -4    9.64    0.98
 -23   3   4   13.57    1.32
 -23   3   4   11.49    1.55
 -21  -3   4   38.80    1.93
 -21  -3   4   42.30    2.15
 -21   3   4   42.15    2.11
  21   3  -4   39.66    1.72
 -21   3   4   42.19    2.20
 -19  -3   4    8.90    1.38
 -19  -3   4    9.37    1.19
 -19   3   4    7.78    1.00
 -19   3   4    9.70    1.35
  19   3  -4    7.39    0.94
 -17  -3   4   62.50    2.34
 -17   3   4   63.43    2.26
 -17   3   4   63.52    2.08
  17   3  -4   65.86    2.22
 -15  -3   4    4.75    0.77
 -15  -3   4    4.50    1.07
 -15   3   4    5.02    0.67
 -15   3   4    5.92    0.62
  15   3  -4    4.58    0.63
  15   3  -4    4.65    0.77
 -13  -3   4   24.76    1.31
 -13  -3   4   26.58    1.80
  13   3  -4   26.58    1.26
 -13   3   4   24.88    0.93
 -13   3   4   26.55    1.30
  13   3  -4   24.52    1.40
 -11  -3   4   14.51    1.48
 -11  -3   4   13.26    0.95
  11   3  -4   13.50    0.99
  11   3  -4   13.51    1.11
 -11   3   4   14.32    1.00
  -9  -3   4   61.36    1.97
  -9   3   4   60.93    2.15
   9   3  -4   59.45    2.12
   9   3  -4   61.70    2.16
  -7  -3   4   37.28    1.82
  -7  -3   4   40.45    1.33
   7   3  -4   37.85    1.54
  -7   3   4   37.14    1.56
   7   3  -4   37.45    1.50
  -5  -3   4  101.68    2.83
  -5  -3   4  100.74    3.35
   5  -3  -4   99.54    2.97
  -5   3   4   98.65    3.17
   5   3  -4  101.08    3.16
   5   3  -4   99.91    3.06
   3  -3  -4  112.77    3.06
   3  -3  -4  108.08    3.25
  -3  -3   4  109.94    3.55
   3   3  -4  108.69    3.30
  -3   3   4  110.83    3.45
   1  -3  -4   54.37    1.70
   1  -3  -4   53.72    1.88
  -1   3   4   54.82    2.04
   1   3  -4   54.91    1.88
  -1  -3  -4   31.21    1.37
   1   3   4   29.27    2.17
  -1   3  -4   31.10    1.32
  -3  -3  -4    0.25    0.60
  -3   3  -4    0.23    0.43
   3   3   4   -0.18    0.53
  -5  -3  -4   30.59    1.63
  -5   3  -4   27.07    1.35
   5   3   4   29.03    1.58
  -7  -3  -4   37.45    1.88
   7   3   4   40.13    1.87
  -9  -3  -4   55.89    2.34
   9   3   4   60.21    2.37
  -9   3  -4   57.50    1.92
  -9   3  -4   59.66    2.29
  11   3   4   65.98    2.55
 -11   3  -4   60.44    1.97
 -11   3  -4   61.97    2.40
 -13  -3  -4    3.34    0.89
 -13   3  -4    5.59    0.58
 -13   3  -4    7.23    0.89
  13   3   4    4.49    0.90
 -15  -3  -4    5.64    1.06
  15   3   4    2.25    0.87
 -15   3  -4    5.03    0.84
 -20  -4   4    1.54    0.98
 -20  -4   4    2.90    0.86
  20   4  -4    2.00    0.79
 -20   4   4    1.22    0.64
 -18  -4   4    2.22    1.00
 -18   4   4    3.62    0.73
 -18   4   4    3.25    0.48
  18   4  -4    3.21    0.75
 -16  -4   4    1.51    0.69
 -16  -4   4    1.12    0.86
  16   4  -4   -0.07    0.62
  16   4  -4    0.11    0.59
 -16   4   4    0.21    0.55
 -14  -4   4    0.88    0.89
 -14  -4   4    0.75    0.67
  14   4  -4    0.73    0.56
 -14   4   4    0.32    0.53
  14   4  -4    0.79    0.61
 -12  -4   4   22.19    1.67
  12   4  -4   21.45    1.35
 -12   4   4   18.41    1.59
  12   4  -4   18.29    1.24
 -10  -4   4    1.36    0.53
 -10  -4   4    1.24    0.89
  10   4  -4   -0.16    0.56
  10   4  -4    1.85    0.64
 -10   4   4    1.43    0.63
  -8  -4   4    2.04    0.52
   8   4  -4    2.05    0.67
  -8   4   4    1.75    0.64
   8   4  -4    1.61    0.85
  -6  -4   4    3.45    0.47
   6  -4  -4    2.68    0.50
  -6   4   4    3.05    0.71
   6   4  -4    2.20    0.68
   6   4  -4    3.88    0.75
   4  -4  -4    1.02    0.39
   4  -4  -4    0.12    0.49
   4   4  -4    0.92    0.58
  -4   4   4    0.59    0.59
   2  -4  -4   18.64    1.03
   2  -4  -4   17.48    1.15
  -2   4   4   16.12    1.25
   2   4  -4   17.45    1.24
   2   4  -4   16.57    1.28
   0  -4  -4    1.44    0.72
   0   4   4    1.39    0.56
   0   4  -4    1.84    0.64
   0   4  -4    1.71    0.56
  -2  -4  -4   15.01    1.25
  -2   4  -4   15.28    1.37
   2   4   4   17.03    1.29
  -4  -4  -4    4.99    0.79
  -4   4  -4    6.94    0.84
   4   4   4    5.09    0.83
  -6  -4  -4    7.39    0.90
  -6   4  -4    7.09    0.85
   6   4   4    6.50    0.89
  -8   4  -4    1.89    0.67
 -10  -4  -4    1.09    0.77
 -10   4  -4    0.33    0.62
 -12  -4  -4   -0.82    0.78
 -12   4  -4    0.58    0.66
  12   4   4    1.30    0.80
 -15  -5   4    4.87    0.83
  15   5  -4    3.06    0.84
 -15   5   4    4.93    0.88
 -13  -5   4    5.13    0.86
  13   5  -4    4.89    0.83
 -13   5   4    4.26    0.89
  13   5  -4    5.05    0.93
 -11  -5   4   15.93    1.46
 -11   5   4   14.75    1.38
  11   5  -4   13.62    1.38
  11   5  -4   15.09    1.24
  -9  -5   4   37.62    1.59
  -9   5   4   37.34    1.97
   9   5  -4   39.03    1.94
   9   5  -4   37.42    1.75
  -7  -5   4   14.87    0.94
   7   5  -4   15.75    1.19
  -7   5   4   13.41    1.33
   7   5  -4   14.80    1.30
   5  -5  -4   22.35    1.31
  -5  -5   4   22.21    0.99
  -5   5   4   19.58    1.53
   5   5  -4   20.30    1.43
   5   5  -4   21.22    1.32
   3  -5  -4    8.12    1.00
   3   5  -4    7.52    0.96
   3   5  -4    8.34    1.03
   1  -5  -4   15.00    1.22
   1   5  -4   18.73    1.25
  -1  -5  -4   12.74    1.18
   1   5   4   15.73    1.42
  -1   5  -4   15.35    1.21
  -3  -5  -4   18.14    1.32
   3   5   4   17.69    1.52
  -3   5  -4   14.95    1.60
  -3   5  -4   14.88    1.22
   5   5   4   22.67    2.74
  -5   5  -4   18.30    1.61
  -5   5  -4   21.60    1.34
  -7  -5  -4    2.08    0.79
   7   5   4    2.86    0.95
  -7   5  -4    5.03    0.80
  -7   5  -4    3.00    0.82
 -28   0   5    0.93    0.70
 -28   0   5    0.71    0.92
 -26   0   5    0.55    0.90
 -24   0   5   -0.17    0.54
 -24   0   5   -1.36    0.87
 -22   0   5    0.00    1.30
 -20   0   5    0.98    0.92
 -18   0   5    0.32    0.77
 -16   0   5   -0.01    0.66
 -14   0   5   -0.71    0.61
  12   0  -5    0.01    0.27
 -12   0   5    0.00    0.58
 -10   0   5    0.64    0.56
 -10   0   5   -0.22    0.25
  10   0  -5    0.11    0.24
  -8   0   5    0.68    0.25
  -8   0   5    0.07    0.25
  -8   0   5    1.18    0.58
   8   0  -5    0.57    0.48
   8   0  -5    0.47    0.23
   8   0  -5    0.62    0.25
  -6   0   5    0.46    0.54
   6   0  -5   -0.20    0.30
  -6   0   5   -0.16    0.34
  -6   0   5   -0.10    0.21
   6   0  -5   -0.14    0.23
  -6   0   5    0.08    0.23
   6   0  -5   -0.19    0.47
   4   0  -5    0.48    0.25
  -4   0   5    0.25    0.25
  -4   0   5    0.26    0.25
   4   0  -5    0.09    0.23
   4   0  -5    0.36    0.39
  -4   0   5    0.31    0.50
  -4   0   5   -0.15    0.39
   4   0  -5    0.30    0.44
   2   0  -5    0.26    0.33
  -2   0   5    0.73    0.39
  -2   0   5    0.47    0.28
   2   0  -5    0.98    0.41
   2   0  -5   -0.31    0.26
   2   0  -5   -0.06    0.25
  -2   0   5    0.45    0.41
   0   0  -5   -0.22    0.23
   0   0   5    0.00    0.41
   0   0  -5    0.52    0.44
   0   0   5    0.44    0.29
   0   0  -5    0.03    0.28
   0   0   5    0.08    0.29
   2   0   5   -0.32    0.40
   2   0   5    0.41    0.33
  -2   0  -5   -0.20    0.31
  -4   0  -5   -0.02    0.36
   4   0   5    0.14    0.48
   6   0   5    0.58    0.51
  -6   0  -5    0.51    0.40
  -8   0  -5   -0.14    0.46
 -10   0  -5    0.03    0.70
 -12   0  -5    0.85    0.68
 -14   0  -5   -0.09    0.63
 -18   0  -5    0.51    0.72
 -27  -1   5   11.97    1.25
 -27  -1   5   11.91    1.48
 -27   1   5   11.41    1.37
 -27   1   5   10.77    1.18
 -25  -1   5   17.50    1.58
 -25   1   5   18.24    1.64
 -23  -1   5    0.38    0.94
 -23   1   5   -1.45    0.88
 -21  -1   5   19.58    1.75
 -21   1   5   18.99    1.79
 -19  -1   5   20.97    1.63
 -19  -1   5   20.84    1.24
 -19   1   5   22.10    1.67
 -17  -1   5   89.25    3.10
 -17   1   5   89.41    3.17
 -15  -1   5   54.25    2.17
  15   1  -5   55.36    1.91
 -15   1   5   55.62    1.60
 -15   1   5   52.89    2.17
 -13  -1   5    0.37    0.64
 -13   1   5    0.35    0.31
  13   1  -5    0.33    0.37
 -13   1   5    0.85    0.23
  13   1  -5    0.47    0.20
 -13   1   5    1.29    0.54
 -11  -1   5    0.69    0.55
  11  -1  -5    0.79    0.24
  11   1  -5    0.56    0.21
  11   1  -5    1.01    0.33
 -11   1   5    0.62    0.24
 -11   1   5    1.04    0.24
 -11   1   5    1.00    0.48
  -9  -1   5   25.95    1.25
   9  -1  -5   26.41    0.92
   9  -1  -5   26.83    0.83
  -9   1   5   24.72    1.17
  -9   1   5   25.47    0.92
   9   1  -5   25.52    1.02
  -9   1   5   28.01    0.84
   7  -1  -5    4.54    0.46
  -7  -1   5    5.78    0.76
  -7  -1   5    4.80    0.63
   7  -1  -5    4.95    0.30
  -7   1   5    5.64    0.31
   7   1  -5    6.31    0.94
  -7   1   5    4.87    0.47
   7   1  -5    5.01    0.50
  -7   1   5    5.88    0.52
  -5  -1   5  140.48    3.87
  -5  -1   5  136.43    3.97
   5  -1  -5  138.69    3.71
   5  -1  -5  131.49    3.83
   5  -1  -5  142.12    3.87
   5   1  -5  134.21    3.87
  -5   1   5  136.96    3.88
   5   1  -5  142.98    3.97
  -5   1   5  138.02    3.85
   3  -1  -5  572.86   14.97
  -3  -1   5  524.37   14.86
  -3  -1   5  572.50   14.70
   3  -1  -5  522.67   14.82
  -3  -1   5  571.58   14.86
  -3   1   5  540.13   14.89
   3   1  -5  593.28   14.90
   3   1  -5  544.79   14.86
  -3   1   5  584.51   14.84
   1  -1  -5   85.52    2.55
  -1  -1   5   91.65    2.40
  -1  -1   5   84.36    2.54
   1   1  -5   85.51    2.38
   1   1  -5   88.55    2.55
  -1   1   5   84.87    2.64
   1   1  -5   86.23    2.58
   1  -1   5   10.46    0.62
   1  -1   5   11.14    0.52
  -1  -1  -5   10.39    0.73
  -1   1  -5   11.49    0.64
  -1   1  -5   10.07    0.68
   1   1   5   10.57    0.77
  -1   1  -5    9.94    0.53
   3  -1   5   13.07    0.65
  -3  -1  -5   13.36    0.88
  -3   1  -5   12.87    0.67
  -3   1  -5   12.63    0.79
   3   1   5   12.17    0.90
  -3   1  -5   13.04    0.68
  -5  -1  -5   23.99    1.20
  -5   1  -5   23.99    1.01
   5   1   5   23.67    1.28
   5   1   5   26.26    0.92
  -7  -1  -5   88.55    2.85
  -7   1  -5   85.72    2.64
   7   1   5   86.45    2.97
  -9  -1  -5   66.90    2.46
  -9   1  -5   65.08    2.20
   9   1   5   67.12    2.57
 -11  -1  -5  212.34    6.29
  11   1   5  218.43    6.97
 -11   1  -5  213.63    6.27
 -13  -1  -5   36.24    1.79
  13   1   5   35.30    1.89
 -13   1  -5   35.72    1.62
 -15  -1  -5   18.41    1.47
 -15   1  -5   16.62    1.24
 -17   1  -5    0.51    0.64
 -26  -2   5   31.29    1.89
 -26  -2   5   28.84    1.75
 -26   2   5   30.31    2.04
 -24  -2   5   57.30    2.36
 -24  -2   5   57.45    2.52
 -24   2   5   58.85    2.68
 -24   2   5   56.24    1.83
 -22  -2   5   43.77    2.16
 -22   2   5   41.29    2.21
 -22   2   5   42.64    1.47
 -20  -2   5  102.43    3.57
 -20  -2   5   96.75    3.28
 -20   2   5   98.05    3.59
  20   2  -5  100.69    2.94
 -20   2   5   99.59    2.94
 -18  -2   5   74.77    2.62
 -18  -2   5   76.48    3.00
 -18   2   5   74.47    2.34
  18   2  -5   75.58    2.32
 -18   2   5   79.43    3.22
 -16  -2   5   87.60    3.41
 -16  -2   5   89.28    2.92
 -16   2   5   85.05    3.36
  16   2  -5   92.83    3.00
  16   2  -5   92.44    2.68
 -16   2   5   89.34    2.69
 -14  -2   5   48.16    2.11
 -14  -2   5   46.81    1.69
  14   2  -5   43.67    2.38
 -14   2   5   45.77    1.59
  14   2  -5   47.92    1.58
 -14   2   5   48.51    1.47
 -12  -2   5   85.83    2.97
 -12  -2   5   85.92    2.64
 -12   2   5   84.79    2.62
  12   2  -5   84.96    2.75
 -12   2   5   93.11    2.42
  12   2  -5   87.01    2.60
 -10  -2   5  198.42    5.40
 -10  -2   5  192.96    5.70
  10   2  -5  195.84    5.54
 -10   2   5  195.43    5.47
  10   2  -5  196.26    5.44
  -8  -2   5  175.94    4.64
  -8  -2   5  166.81    4.97
  -8   2   5  168.02    4.78
   8   2  -5  166.07    4.80
  -6  -2   5  249.85    6.49
  -6  -2   5  240.66    6.84
   6  -2  -5  239.24    6.63
   6   2  -5  238.92    6.70
  -6   2   5  245.17    6.73
   4  -2  -5  279.74    7.16
   4  -2  -5  270.27    7.36
  -4  -2   5  265.19    7.50
   4   2  -5  265.67    7.40
  -4   2   5  267.99    7.45
   2  -2  -5   65.55    2.10
  -2  -2   5   67.39    2.22
  -2   2   5   64.83    2.17
   2   2  -5   67.30    2.12
   0  -2   5  138.21    4.07
   0  -2  -5  136.55    4.02
   0   2  -5  140.12    4.03
   0   2   5  141.45    4.12
  -2  -2  -5  148.31    4.34
   2   2   5  150.75    4.42
  -2   2  -5  147.04    4.32
  -4  -2  -5   84.55    2.75
  -4   2  -5   82.08    2.68
   4   2   5   84.14    2.78
  -4   2  -5   84.39    2.37
  -6  -2  -5   99.43    3.19
  -6   2  -5   94.92    2.75
  -6   2  -5   94.44    3.08
   6   2   5   93.54    3.18
  -8  -2  -5  106.12    3.50
  -8   2  -5  105.25    3.09
  -8   2  -5  105.00    3.45
   8   2   5  108.60    3.57
 -10   2  -5  122.93    3.61
  10   2   5  121.64    4.01
 -10   2  -5  119.47    3.89
 -10   2  -5  120.45    3.55
 -12   2  -5   99.38    3.17
 -12   2  -5  104.03    3.07
  12   2   5  108.02    3.64
 -12   2  -5  102.40    3.47
 -14  -2  -5   75.26    3.01
 -14   2  -5   83.46    2.71
  14   2   5   79.86    3.07
 -16  -2  -5   51.29    2.43
 -16   2  -5   50.47    2.00
  16   2   5   49.12    2.35
 -23  -3   5   80.99    4.22
 -23  -3   5   89.66    3.32
 -23   3   5   92.97    3.48
 -23   3   5   81.46    3.23
  23   3  -5   85.08    2.77
 -21  -3   5  102.43    3.74
 -21  -3   5  102.72    3.85
  21   3  -5  102.54    3.22
 -21   3   5  104.64    3.29
 -21   3   5  105.32    3.80
 -19  -3   5  107.90    4.10
 -19  -3   5  103.84    3.43
  19   3  -5  107.19    3.23
 -19   3   5   94.72    3.89
 -19   3   5  106.24    3.29
 -17  -3   5   56.54    2.54
 -17  -3   5   61.36    2.23
 -17   3   5   58.72    1.90
  17   3  -5   59.63    2.30
 -17   3   5   58.72    1.87
  17   3  -5   59.30    2.08
 -17   3   5   58.04    2.12
 -15  -3   5  227.16    6.93
 -15  -3   5  235.54    6.59
  15   3  -5  232.94    6.54
 -15   3   5  233.06    6.58
  15   3  -5  226.35    6.70
 -13  -3   5  181.26    5.11
 -13  -3   5  175.99    5.52
  13   3  -5  179.69    5.15
 -13   3   5  179.28    5.19
  13   3  -5  172.84    5.25
 -11  -3   5  189.26    5.88
 -11  -3   5  192.88    5.43
  11   3  -5  196.27    5.64
  11   3  -5  192.32    5.74
 -11   3   5  196.75    5.60
  -9  -3   5  281.15    7.59
   9   3  -5  278.71    7.81
   9   3  -5  281.29    7.82
  -9   3   5  276.21    7.83
   7  -3  -5  445.85   11.89
  -7  -3   5  405.45   12.44
  -7  -3   5  454.33   11.75
   7   3  -5  445.09   12.01
   7   3  -5  447.69   12.05
  -7   3   5  448.67   12.09
   5  -3  -5  258.32    7.23
  -5  -3   5  264.11    7.55
  -5   3   5  266.81    7.44
   5   3  -5  262.12    7.33
   3  -3  -5  206.39    5.93
   3  -3  -5  219.06    5.72
  -3  -3   5  212.69    6.21
   3   3  -5  212.90    5.99
  -3   3   5  207.41    6.21
   1  -3  -5  146.94    4.11
   1  -3  -5  148.52    4.32
   1   3  -5  150.41    4.33
  -1   3   5  142.51    4.74
  -1  -3  -5  121.51    3.77
   1   3   5  127.05    3.91
  -1   3  -5  121.68    3.72
  -3  -3  -5   49.02    2.04
   3   3   5   50.48    2.07
  -3   3  -5   48.48    1.91
  -5  -3  -5  198.19    5.87
   5   3   5  200.33    5.97
  -7  -3  -5  188.91    5.74
   7   3   5  194.81    5.83
  -7   3  -5  193.54    5.70
  -9  -3  -5  174.51    5.38
  -9   3  -5  172.12    5.23
  -9   3  -5  168.85    4.74
   9   3   5  171.87    5.35
 -11   3  -5   61.77    2.03
 -11   3  -5   66.19    2.50
  11   3   5   63.76    2.60
 -13   3  -5   44.07    1.63
 -13   3  -5   46.73    2.08
 -15  -3  -5   26.42    1.93
 -15   3  -5   28.58    1.60
 -15   3  -5   26.93    1.73
  15   3   5   29.05    1.94
 -20  -4   5   68.13    2.73
 -20  -4   5   73.10    3.06
  20   4  -5   67.42    2.72
 -20   4   5   68.29    2.57
 -18  -4   5   83.73    3.14
 -18  -4   5   90.30    4.26
  18   4  -5   83.55    2.99
 -18   4   5   88.57    3.05
  18   4  -5   88.15    3.17
 -16  -4   5   89.40    3.07
 -16  -4   5   90.00    3.47
  16   4  -5   90.69    3.19
  16   4  -5   91.90    3.11
 -16   4   5   90.81    3.13
 -14  -4   5   75.66    2.60
 -14  -4   5   72.75    2.99
 -14   4   5   71.98    2.66
  14   4  -5   73.81    2.65
  14   4  -5   70.96    2.64
 -12  -4   5  229.71    7.12
 -12  -4   5  235.10    6.60
 -12   4   5  233.49    6.90
  12   4  -5  231.81    6.79
  12   4  -5  240.38    6.84
 -10  -4   5  219.72    6.66
 -10  -4   5  211.44    6.05
 -10   4   5  213.78    6.39
  10   4  -5  221.24    6.33
  10   4  -5  218.24    6.38
  -8  -4   5  230.91    6.38
  -8   4   5  231.07    6.82
   8   4  -5  234.68    6.70
   8   4  -5  232.64    6.79
  -6  -4   5  191.94    5.14
   6  -4  -5  190.11    5.39
   6   4  -5  190.85    5.68
  -6   4   5  181.82    5.67
  -4   4   5   98.39    3.34
   4   4  -5   99.64    3.20
   4   4  -5   94.97    3.30
   2  -4  -5  116.02    3.49
   2   4  -5  112.28    3.68
  -2   4   5   95.21    4.06
   2   4  -5  116.39    3.53
   0  -4  -5   64.84    2.35
   0   4  -5   64.47    2.38
  -2  -4  -5  279.49    7.86
   2   4   5  275.24    8.06
  -2   4  -5  275.17    7.82
  -4  -4  -5  165.99    4.96
   4   4   5  147.41    5.01
  -4   4  -5  161.88    4.80
  -6  -4  -5  170.51    5.70
  -6   4  -5  152.11    4.86
  -8  -4  -5   69.93    2.84
   8   4   5   70.85    3.25
  -8   4  -5   70.02    2.63
 -10  -4  -5   85.42    3.99
  10   4   5   84.08    3.26
 -10   4  -5   81.60    3.01
 -12  -4  -5   41.02    2.21
 -12   4  -5   43.83    2.06
  12   4   5   37.78    2.58
 -15  -5   5   48.88    2.22
  15   5  -5   51.26    2.32
 -15   5   5   50.49    2.31
 -13  -5   5  100.22    3.35
  13   5  -5   96.41    3.47
  13   5  -5  102.05    3.60
 -13   5   5  105.35    3.65
 -11  -5   5   78.85    2.67
  11   5  -5   77.69    2.85
 -11   5   5   78.14    3.03
  11   5  -5   78.39    2.99
  -9  -5   5   78.90    2.54
  -9   5   5   85.88    3.20
   9   5  -5   88.67    3.00
   9   5  -5   86.05    3.14
  -7  -5   5   51.99    1.69
   7   5  -5   51.12    2.08
   7   5  -5   51.02    2.28
  -7   5   5   51.88    2.33
   5  -5  -5   45.61    1.81
  -5   5   5   45.90    2.20
   5   5  -5   46.52    1.95
   5   5  -5   46.66    2.14
   3  -5  -5   98.67    3.14
   3   5  -5   98.01    3.50
   3   5  -5  100.30    3.23
  -3   5   5   87.87    4.41
   1  -5  -5  136.79    4.19
   1   5  -5  134.01    4.21
  -1  -5  -5   73.02    2.59
  -1   5  -5   73.40    2.58
  -1   5  -5   65.78    3.24
   1   5   5   70.84    3.14
   3   5   5   88.21    3.55
  -3   5  -5   80.18    3.30
  -3   5  -5   84.86    2.93
  -5  -5  -5   88.88    3.14
  -5   5  -5   85.08    3.32
   5   5   5   88.43    3.42
  -5   5  -5   84.86    2.99
  -7  -5  -5   61.75    2.88
  -7   5  -5   65.18    2.45
  -7   5  -5   57.19    2.68
   7   5   5   64.56    2.85
 -28   0   6  111.49    3.91
 -28   0   6  109.71    3.74
 -26   0   6   81.96    3.11
 -26   0   6   71.26    2.77
 -24   0   6   87.80    3.29
 -22   0   6  119.33    4.12
 -20   0   6  116.16    4.00
 -18   0   6  144.80    4.60
 -16   0   6  174.50    5.32
  14   0  -6  159.38    4.54
 -14   0   6  162.54    4.92
  12   0  -6  494.58   12.94
 -12   0   6  474.05   13.27
  10   0  -6  551.90   15.22
 -10   0   6  594.20   15.24
 -10   0   6  553.28   15.55
  10   0  -6  596.57   15.17
   8   0  -6  577.51   14.37
  -8   0   6  506.57   14.59
  -8   0   6  562.18   14.33
  -8   0   6  554.51   14.33
  -8   0   6  527.83   14.37
   8   0  -6  511.06   14.31
   6   0  -6  475.45   12.87
  -6   0   6  492.86   12.86
  -6   0   6  479.60   13.00
  -6   0   6  452.83   13.07
  -6   0   6  507.61   12.88
   6   0  -6  461.63   13.06
   6   0  -6  520.40   13.00
   4   0  -6   73.64    2.39
  -4   0   6   77.65    2.48
  -4   0   6   81.50    2.26
  -4   0   6   78.52    2.28
   4   0  -6   77.28    2.28
   4   0  -6   76.04    2.24
   4   0  -6   81.27    2.48
  -4   0   6   74.11    2.43
   2   0  -6  383.99   10.56
   2   0  -6  384.14   10.51
  -2   0   6  398.00   10.78
  -2   0   6  409.70   10.52
   2   0  -6  407.08   10.57
  -2   0   6  381.23   10.57
   0   0   6  162.72    4.49
   0   0  -6  159.85    4.55
   0   0   6  177.41    4.73
   0   0   6  157.45    4.82
   2   0   6  984.65   26.50
  -2   0  -6 1000.00   26.23
   4   0   6  726.16   19.97
  -4   0  -6  755.35   19.72
  -6   0  -6  478.92   12.94
  -8   0  -6  188.53    5.44
 -10   0  -6  294.02    8.27
 -12   0  -6   84.50    2.90
 -14   0  -6   84.53    3.23
 -16   0  -6  100.15    3.48
 -27  -1   6   57.75    2.38
 -27  -1   6   58.50    2.54
 -27   1   6   56.77    2.60
 -25  -1   6  146.07    4.77
 -25   1   6  143.60    4.80
 -23  -1   6  123.76    4.22
 -23   1   6  128.06    4.32
 -21  -1   6  125.38    4.17
 -21  -1   6  115.18    3.76
 -21   1   6  126.01    4.28
 -19  -1   6   98.26    3.67
 -19   1   6   99.80    3.91
 -17  -1   6   83.12    2.98
  17   1  -6   78.26    2.80
 -17   1   6   81.44    3.00
 -15  -1   6  216.66    6.45
 -15   1   6  219.76    5.91
  15   1  -6  223.75    6.20
 -15   1   6  219.32    6.47
  13  -1  -6  577.17   14.72
 -13  -1   6  542.42   15.14
  13   1  -6  538.56   14.92
 -13   1   6  541.16   14.72
 -13   1   6  592.33   14.77
  13   1  -6  555.18   14.68
 -13   1   6  547.66   15.15
  11  -1  -6  598.80   15.79
 -11  -1   6  582.99   16.17
  11  -1  -6  635.41   15.83
  11   1  -6  581.64   15.96
 -11   1   6  586.70   15.83
 -11   1   6  629.73   15.79
 -11   1   6  569.70   16.14
   9  -1  -6  280.58    7.44
   9  -1  -6  291.57    7.55
  -9  -1   6  265.88    7.79
  -9   1   6  290.53    7.44
   9   1  -6  274.62    7.62
  -9   1   6  280.26    7.56
  -9   1   6  273.93    7.77
   7  -1  -6  286.31    7.47
   7  -1  -6  269.82    7.44
   7  -1  -6  277.67    7.31
   7   1  -6  268.88    7.48
  -7   1   6  284.39    7.32
  -7   1   6  268.40    7.59
  -7   1   6  269.14    7.47
  -5  -1   6  144.32    3.82
   5  -1  -6  144.78    3.83
   5  -1  -6  135.24    3.93
  -5  -1   6  135.13    4.04
   5  -1  -6  149.51    4.07
   5   1  -6  140.30    4.06
  -5   1   6  137.53    4.00
   5   1  -6  135.56    3.96
  -3  -1   6  126.69    3.72
   3  -1  -6  125.96    3.68
  -3  -1   6  135.87    3.54
   3   1  -6  129.78    3.72
   3   1  -6  128.48    3.53
   3   1  -6  131.59    3.74
  -3   1   6  130.93    3.80
  -1  -1   6  353.59    9.66
   1  -1  -6  352.39    9.71
  -1  -1   6  371.89    9.55
   1   1  -6  377.43    9.69
   1   1  -6  354.24    9.75
  -1   1   6  345.58    9.83
   1   1  -6  362.24    9.55
   1  -1   6  516.49   12.95
   1  -1   6  483.69   12.99
  -1  -1  -6  467.57   13.11
  -1   1  -6  478.25   13.15
  -1   1  -6  516.98   13.02
   1   1   6  471.34   13.26
  -1   1  -6  484.88   12.96
  -3  -1  -6  338.33    9.51
   3  -1   6  362.56    9.33
   3   1   6  341.67    9.69
  -3   1  -6  332.46    9.53
  -3   1  -6  358.35    9.31
  -3   1  -6  355.68    9.42
  -5  -1  -6  382.87   10.36
  -5   1  -6  373.84   10.16
   5   1   6  374.99   10.53
  -7  -1  -6  181.79    5.30
   7   1   6  180.28    5.48
  -7   1  -6  176.57    5.08
  -9  -1  -6  196.08    5.86
  -9   1  -6  196.32    5.66
   9   1   6  204.86    6.10
 -11  -1  -6   44.65    2.02
  11   1   6   46.61    2.20
 -11   1  -6   45.70    1.90
 -13  -1  -6  126.16    4.08
 -13   1  -6  124.30    3.91
  13   1   6  125.88    4.18
 -15  -1  -6  100.09    3.55
 -15   1  -6  101.44    3.36
 -17  -1  -6   74.65    2.97
 -17   1  -6   74.02    2.76
 -26  -2   6   30.16    1.77
 -26  -2   6   34.88    1.99
 -26   2   6   34.86    2.14
 -24  -2   6   28.69    1.57
 -24  -2   6   27.06    1.83
 -24   2   6   27.39    1.96
 -22  -2   6   67.09    2.77
 -22   2   6   64.48    2.03
 -22   2   6   64.65    2.82
 -20  -2   6   71.22    2.53
 -20   2   6   72.56    2.22
  20   2  -6   72.19    2.19
 -18  -2   6  191.14    5.53
 -18  -2   6  192.21    5.89
 -18   2   6  188.93    5.87
  18   2  -6  184.77    5.61
  18   2  -6  194.58    5.25
 -18   2   6  187.73    5.29
 -16  -2   6  325.58    9.22
 -16  -2   6  315.88    9.95
  16   2  -6  345.82    8.99
 -16   2   6  348.81    8.93
 -16   2   6  333.83    9.02
 -16   2   6  316.98    9.76
  16   2  -6  337.72    9.28
 -14  -2   6  110.81    3.33
 -14  -2   6  113.47    3.74
 -14   2   6  122.70    3.12
  14   2  -6  113.27    3.25
  14   2  -6   95.96    3.99
 -14   2   6  112.47    3.28
 -12  -2   6  134.16    4.33
  12   2  -6  142.59    3.99
  12   2  -6  142.08    4.14
 -12   2   6  139.90    4.01
 -10  -2   6   70.77    2.53
  10   2  -6   70.01    2.29
 -10   2   6   70.29    2.23
   8  -2  -6  399.59   10.73
  -8  -2   6  387.75   10.95
   8   2  -6  402.96   10.81
  -8   2   6  402.11   10.80
  -6  -2   6   10.51    0.98
   6  -2  -6    9.37    0.69
  -6   2   6   10.63    0.76
   6   2  -6   10.04    0.75
   4  -2  -6  319.39    8.74
  -4  -2   6  319.65    8.87
  -4   2   6  320.07    8.84
   4   2  -6  325.37    8.79
   2  -2  -6  114.86    3.46
  -2  -2   6  117.92    3.54
   2   2  -6  119.03    3.49
   0  -2   6  143.92    4.19
   0  -2  -6  144.39    4.19
   0   2  -6  140.01    4.19
   0   2   6  145.72    4.30
  -2  -2  -6   53.29    2.00
  -2   2  -6   54.44    1.95
   2   2   6   56.23    2.07
  -4  -2  -6   61.31    2.26
   4   2   6   56.37    2.53
  -4   2  -6   61.20    1.81
  -4   2  -6   61.44    2.19
  -6  -2  -6   85.76    2.96
   6   2   6   86.77    3.05
  -6   2  -6   82.68    2.52
  -6   2  -6   84.96    2.92
  -8  -2  -6   44.34    2.02
  -8   2  -6   44.46    1.64
  -8   2  -6   42.29    1.90
  -8   2  -6   42.53    1.56
   8   2   6   42.74    2.05
 -10   2  -6   71.94    2.66
 -10   2  -6   70.87    2.32
  10   2   6   71.80    2.81
 -12  -2  -6   63.79    2.83
 -12   2  -6   74.87    2.79
  12   2   6   81.06    3.20
  14   2   6   41.74    2.18
 -14   2  -6   44.30    2.11
 -14   2  -6   43.43    1.86
 -16  -2  -6   32.25    2.00
 -16   2  -6   25.33    2.28
 -16   2  -6   33.20    1.64
 -25  -3   6   11.78    1.45
 -25  -3   6   15.70    1.69
 -25   3   6   15.11    1.80
 -25   3   6   13.51    1.34
 -23  -3   6    9.97    1.24
 -23  -3   6   10.66    1.51
 -23   3   6    8.64    1.27
 -23   3   6    8.26    0.98
 -21  -3   6    8.58    1.23
 -21   3   6    5.80    1.13
 -21   3   6    7.21    0.93
  21   3  -6    6.48    0.71
 -19  -3   6   48.28    2.32
 -19  -3   6   49.63    1.96
 -19   3   6   49.70    2.46
  19   3  -6   48.87    1.78
  19   3  -6   38.03    2.19
 -19   3   6   48.58    1.84
 -17  -3   6    7.77    0.82
 -17  -3   6   10.36    1.27
  17   3  -6    7.68    0.92
  17   3  -6    7.19    0.84
 -17   3   6    9.80    0.93
 -15  -3   6  119.02    4.10
 -15  -3   6  110.46    4.14
 -15   3   6  121.23    3.66
  15   3  -6  119.89    3.60
  15   3  -6  120.50    3.79
 -13  -3   6   22.22    1.75
 -13  -3   6   21.49    1.13
  13   3  -6   22.22    1.17
 -13   3   6   22.35    1.25
  13   3  -6   22.15    1.34
 -11  -3   6   31.44    1.25
 -11  -3   6   31.33    1.88
  11   3  -6   29.33    1.38
 -11   3   6   31.52    1.47
  11   3  -6   30.16    1.52
  -9  -3   6    7.88    0.67
  -9  -3   6    9.13    1.18
  -9   3   6    7.61    0.92
   9   3  -6    6.97    0.89
   7  -3  -6   14.89    0.92
  -7  -3   6   16.02    0.73
  -7   3   6   15.48    1.11
   7   3  -6   15.98    1.08
  -5  -3   6   99.77    3.46
   5  -3  -6  102.79    3.11
   5   3  -6  103.26    3.20
   3  -3  -6   47.58    1.49
  -3  -3   6   46.09    2.05
   3  -3  -6   46.38    1.78
   3   3  -6   48.53    1.83
  -3   3   6   47.06    1.94
   1  -3  -6   52.78    2.24
   1   3  -6   55.35    2.05
  -1   3   6   57.41    2.20
  -1  -3  -6    7.68    0.86
   1   3   6    6.00    0.79
  -1   3  -6    5.93    0.94
  -3  -3  -6   19.48    1.42
  -3   3  -6   20.41    1.40
   3   3   6   19.40    1.40
  -5  -3  -6    4.74    0.84
  -5   3  -6    4.16    0.77
   5   3   6    4.62    0.82
  -7  -3  -6   49.46    2.13
   7   3   6   49.65    2.22
  -9   3  -6   21.05    0.97
   9   3   6   23.12    1.57
  -9   3  -6   20.29    1.44
 -11  -3  -6    7.36    1.07
 -11   3  -6    9.25    1.22
 -11   3  -6    9.71    0.80
 -13  -3  -6   13.41    1.60
 -13   3  -6   16.08    1.07
 -13   3  -6   16.91    1.48
  13   3   6   16.49    1.62
 -22  -4   6    1.25    1.09
 -22   4   6    0.11    0.64
  22   4  -6    0.32    0.70
 -22   4   6    1.52    1.13
 -20  -4   6    0.54    1.03
 -20  -4   6    0.99    0.77
  20   4  -6    0.22    0.67
 -20   4   6    1.03    0.59
 -18  -4   6   -0.32    0.64
 -18  -4   6    0.61    0.95
 -18   4   6    0.17    0.58
  18   4  -6    0.14    0.63
  18   4  -6    0.69    0.63
 -16  -4   6   17.22    1.68
 -16  -4   6   16.77    1.30
 -16   4   6   14.64    1.20
  16   4  -6   17.07    1.27
  16   4  -6   16.21    1.28
 -14  -4   6    0.76    0.75
 -14  -4   6   -1.03    0.79
  14   4  -6   -0.25    0.56
  14   4  -6    0.30    0.59
 -14   4   6   -0.08    0.55
 -12  -4   6    0.62    0.86
 -12  -4   6    0.74    0.49
  12   4  -6   -0.68    0.52
 -12   4   6    1.13    0.54
  12   4  -6   -0.42    0.52
 -10  -4   6    3.42    0.54
  10   4  -6    2.98    0.68
  10   4  -6    3.34    0.67
 -10   4   6    3.27    0.68
  -8  -4   6    0.65    0.40
   8  -4  -6    0.15    0.55
   8   4  -6    0.51    0.57
  -8   4   6    1.27    0.60
   8   4  -6   -0.98    0.49
   6  -4  -6    0.85    0.59
   6   4  -6    0.60    0.56
   6   4  -6    0.10    0.55
  -6   4   6    0.68    0.61
   4  -4  -6    1.14    0.60
   4   4  -6    1.22    0.78
  -4   4   6    0.72    0.61
   2  -4  -6   -0.21    0.57
   2   4  -6    0.37    0.60
   0  -4  -6   -0.34    0.61
   0   4  -6    0.34    0.58
  -2  -4  -6   35.48    1.92
  -2   4  -6   35.16    1.68
  -4  -4  -6    0.63    0.62
  -4   4  -6    0.04    0.60
  -6  -4  -6    0.30    0.93
   6   4   6    0.73    0.79
  -6   4  -6    0.97    0.62
  -8  -4  -6    0.55    0.75
   8   4   6    0.00    0.75
  -8   4  -6    1.35    0.68
 -10  -4  -6    1.00    0.85
 -10   4  -6    0.66    0.70
  10   4   6    0.71    1.51
 -15  -5   6   15.14    1.40
  15   5  -6   16.04    1.46
 -15   5   6   17.59    1.45
  15   5  -6   15.71    2.09
 -13  -5   6   19.10    1.61
 -13   5   6   18.27    1.52
  13   5  -6   19.55    1.50
  13   5  -6   19.21    1.43
 -11  -5   6   20.59    1.04
  11   5  -6   27.54    1.67
  11   5  -6   26.41    1.56
 -11   5   6   26.81    1.69
  -9  -5   6    5.08    0.57
   9   5  -6    4.86    0.87
   9   5  -6    4.98    0.83
  -9   5   6    4.89    0.86
   7  -5  -6   15.07    1.07
  -7   5   6   12.07    1.32
   7   5  -6   10.67    1.17
   7   5  -6   14.31    1.37
   5  -5  -6    2.54    0.65
   5   5  -6    2.06    0.64
   5   5  -6    2.27    0.72
  -5   5   6    1.63    0.74
   3  -5  -6   10.14    1.06
   3   5  -6    7.79    1.02
  -3   5   6    7.10    1.03
   3   5  -6    8.05    1.07
   1  -5  -6    9.47    1.06
   1   5  -6    7.04    0.83
   1   5   6   33.11    1.94
  -1   5  -6   31.57    1.60
  -1   5  -6   27.45    1.80
  -3  -5  -6   10.26    1.07
  -3   5  -6   12.46    1.21
  -3   5  -6   10.26    1.21
   3   5   6   12.68    1.54
  -5  -5  -6    3.27    1.20
   5   5   6    2.70    0.88
  -5   5  -6    4.18    0.79
 -28   0   7   -0.55    0.62
 -28   0   7    0.14    0.95
 -26   0   7   -0.88    0.90
 -24   0   7    0.74    0.92
 -22   0   7   -0.12    0.97
 -20   0   7    0.86    1.28
 -18   0   7    0.61    0.86
  16   0  -7    0.00    0.36
 -16   0   7    0.62    0.69
 -14   0   7    0.47    0.65
  14   0  -7    0.03    0.31
 -12   0   7    0.29    0.63
  12   0  -7    0.40    0.24
  12   0  -7    0.03    0.29
  10   0  -7   -0.01    0.31
 -10   0   7    0.48    0.61
 -10   0   7    0.24    0.28
 -10   0   7    0.41    0.31
  10   0  -7   -0.22    0.24
   8   0  -7    0.06    0.37
  -8   0   7    0.04    0.52
  -8   0   7   -0.26    0.34
   8   0  -7    0.02    0.26
  -8   0   7    0.55    0.29
   6   0  -7    0.72    0.49
  -6   0   7    0.12    0.28
   6   0  -7   -0.21    0.26
  -6   0   7    0.54    0.53
   6   0  -7    0.69    0.42
  -6   0   7    0.44    0.29
  -6   0   7   -0.72    0.36
   6   0  -7    0.07    0.24
  -4   0   7    0.27    0.41
  -4   0   7    0.14    0.32
   4   0  -7    0.40    0.28
  -4   0   7   -0.06    0.43
   4   0  -7    0.50    0.26
   4   0  -7    0.41    0.46
   2   0  -7   -0.22    0.31
  -2   0   7    0.24    0.41
   2   0  -7   -0.16    0.28
  -2   0   7   -0.39    0.45
   2   0  -7    0.05    0.29
   0   0  -7   -0.28    0.31
   0   0   7    0.34    0.48
   0   0   7    0.23    0.35
   0   0  -7   -0.36    0.35
  -2   0  -7   -0.02    0.40
   2   0   7   -0.83    0.50
   4   0   7    0.20    0.58
  -4   0  -7   -0.27    0.49
  -6   0  -7    0.61    0.61
  -8   0  -7   -0.16    0.71
 -10   0  -7   -0.05    0.64
 -12   0  -7    0.00    0.60
 -14   0  -7   -0.75    0.68
 -16   0  -7    0.12    1.19
 -27  -1   7    2.54    1.02
 -27  -1   7    2.12    0.75
 -27   1   7    1.54    0.99
 -25  -1   7    0.03    0.93
 -25   1   7    0.72    0.93
 -23  -1   7   11.68    1.53
 -23   1   7   12.11    1.57
 -21  -1   7   14.22    1.72
 -21   1   7   14.04    1.69
 -19  -1   7   67.23    2.92
  19   1  -7   70.87    2.47
 -19   1   7   69.29    2.95
 -17  -1   7   40.40    2.08
  17   1  -7   38.84    1.62
 -17   1   7   40.17    2.04
 -15  -1   7   48.65    2.16
  15   1  -7   47.22    1.76
 -15   1   7   48.51    1.52
 -15   1   7   49.61    2.10
 -15   1   7   52.70    1.68
  13  -1  -7    3.71    0.45
 -13  -1   7    2.68    0.77
  13  -1  -7    3.15    0.44
 -13   1   7    3.10    0.37
 -13   1   7    2.97    0.70
 -13   1   7    3.38    0.37
  13   1  -7    2.32    0.43
  11  -1  -7   17.17    0.67
  11  -1  -7   17.54    0.80
 -11  -1   7   16.74    1.23
 -11   1   7   16.85    0.78
 -11   1   7   16.23    1.10
  11   1  -7   16.10    0.86
 -11   1   7   16.94    0.68
  -9  -1   7   95.71    3.24
   9  -1  -7   96.32    2.79
   9  -1  -7   94.34    2.64
  -9   1   7   94.01    3.11
  -9   1   7   91.28    2.80
   9   1  -7   94.22    2.83
  -9   1   7   98.71    2.65
   7  -1  -7  217.31    5.80
   7  -1  -7  208.87    5.91
  -7  -1   7  225.56    5.82
  -7  -1   7  214.96    6.10
  -7   1   7  212.40    6.08
   7   1  -7  213.52    5.97
  -7   1   7  214.93    6.00
   5  -1  -7  422.48   11.28
  -5  -1   7  453.12   11.26
  -5  -1   7  418.09   11.47
   5   1  -7  407.73   11.42
  -5   1   7  415.90   11.49
  -5   1   7  426.62   11.48
  -3  -1   7  224.80    6.22
  -3  -1   7  238.89    6.07
   3  -1  -7  223.57    6.14
   3  -1  -7  212.35    6.19
   3   1  -7  225.73    6.05
  -3   1   7  220.33    6.34
   3   1  -7  222.08    6.24
   3   1  -7  230.87    6.26
  -1  -1   7   43.31    1.52
   1  -1  -7   44.30    1.59
  -1  -1   7   46.35    1.43
  -1   1   7   44.71    1.75
   1   1  -7   45.56    1.41
   1   1  -7   45.85    1.59
   1   1  -7   43.56    1.61
   1  -1   7   45.86    1.50
  -1  -1  -7   44.98    1.68
   1  -1   7   47.35    1.48
  -1   1  -7   43.53    1.67
  -1   1  -7   48.77    1.56
   1   1   7   45.44    1.85
  -1   1  -7   44.90    1.50
  -3  -1  -7   10.72    0.98
  -3   1  -7    9.97    0.77
  -3   1  -7   10.70    0.94
  -3   1  -7   11.12    0.71
   3   1   7   11.52    0.67
   3   1   7   11.11    1.14
  -5  -1  -7   57.31    2.37
   5   1   7   54.27    2.66
  -5   1  -7   57.46    2.18
  -5   1  -7   57.98    1.94
  -7  -1  -7   77.87    2.76
   7   1   7   77.58    3.00
  -7   1  -7   75.31    2.50
  -9  -1  -7   94.18    3.18
  -9   1  -7   85.87    3.11
   9   1   7   94.31    3.38
 -11  -1  -7    0.00    0.64
 -11   1  -7    0.16    0.62
  11   1   7    0.31    0.70
 -13  -1  -7   12.50    1.36
 -13   1  -7   10.38    1.15
 -15  -1  -7   -0.18    0.75
 -15   1  -7   -0.37    0.65
 -26  -2   7   30.60    1.77
 -26  -2   7   35.44    2.05
 -26   2   7   33.91    2.17
 -24  -2   7   46.60    2.34
 -24  -2   7   45.56    2.00
 -24   2   7   46.48    2.45
 -22  -2   7   57.19    2.57
 -22  -2   7   58.83    2.19
 -22   2   7   56.23    1.81
 -22   2   7   56.93    2.63
 -20  -2   7  127.07    4.31
 -20  -2   7  127.60    3.90
 -20   2   7  128.15    4.33
 -20   2   7  127.19    3.61
  20   2  -7  114.20    4.03
  20   2  -7  127.35    3.54
 -18  -2   7   53.61    2.02
 -18  -2   7   53.35    2.53
  18   2  -7   51.48    2.09
  18   2  -7   53.72    1.72
 -18   2   7   55.18    2.44
 -18   2   7   51.82    1.77
 -16  -2   7   98.99    3.54
 -16   2   7   96.89    3.42
 -16   2   7   93.91    2.89
  16   2  -7   96.12    2.94
 -16   2   7  102.98    2.77
  16   2  -7   91.95    3.13
 -14  -2   7   83.10    3.35
 -14   2   7   92.08    2.73
 -14   2   7   87.95    3.40
  14   2  -7   92.94    2.69
 -12  -2   7  135.42    4.25
  12   2  -7  132.16    3.97
 -12   2   7  132.22    3.87
 -10  -2   7   65.78    2.41
 -10   2   7   63.88    2.12
  10   2  -7   64.61    2.16
  -8  -2   7  229.74    6.62
   8  -2  -7  229.35    6.39
   8   2  -7  232.09    6.46
  -8   2   7  231.03    6.46
   6  -2  -7   50.30    1.45
   6  -2  -7   48.30    1.69
  -6  -2   7   48.93    1.91
  -6  -2   7   51.59    1.45
  -6   2   7   48.67    1.79
   6   2  -7   47.64    1.75
  -4  -2   7  195.76    5.62
   4  -2  -7  194.14    5.50
   4   2  -7  196.60    5.56
  -2  -2   7  211.15    6.09
   2  -2  -7  215.39    6.07
  -2   2   7  216.38    6.19
   2   2  -7  219.37    6.12
   0  -2  -7  242.22    6.68
   0  -2   7  239.11    6.63
   0   2  -7  232.85    6.68
   0   2   7  231.38    6.79
   2   2   7  158.10    5.21
  -2   2  -7  162.91    4.35
  -2   2  -7  158.01    4.86
  -4  -2  -7   70.08    2.56
  -4   2  -7   69.56    2.53
   4   2   7   69.53    2.68
  -4   2  -7   70.63    2.11
  -6  -2  -7   68.18    2.59
   6   2   7   66.80    2.69
  -6   2  -7   67.63    2.55
  -6   2  -7   75.36    2.82
  -6   2  -7   67.01    2.17
   8   2   7   50.96    2.30
  -8   2  -7   50.90    2.12
  -8   2  -7   49.59    1.79
  -8   2  -7   54.20    1.82
 -10  -2  -7   44.76    2.18
 -10   2  -7   46.24    2.07
 -10   2  -7   48.60    1.78
  10   2   7   49.82    2.30
 -12  -2  -7   83.83    3.16
 -12   2  -7   78.57    3.04
 -12   2  -7   82.10    2.79
 -14  -2  -7   43.70    2.30
  14   2   7   48.45    2.85
 -14   2  -7   45.82    2.24
 -14   2  -7   43.67    1.96
 -25  -3   7  122.86    4.10
 -25  -3   7  124.18    4.41
 -25   3   7  126.18    4.57
 -25   3   7  115.52    3.68
 -23  -3   7   48.38    2.13
 -23  -3   7   51.53    2.53
  23   3  -7   46.45    1.78
 -23   3   7   49.04    1.85
 -23   3   7   50.60    2.56
 -21  -3   7   96.71    3.73
 -21  -3   7  100.19    3.57
 -21   3   7  102.60    4.32
  21   3  -7   99.47    3.07
 -21   3   7   94.97    3.11
 -19  -3   7  127.96    3.92
 -19  -3   7  124.69    4.35
  19   3  -7  130.94    3.78
 -19   3   7  119.84    4.28
 -19   3   7  124.27    3.82
 -17  -3   7  272.68    7.68
 -17  -3   7  269.91    8.14
  17   3  -7  280.48    7.64
 -17   3   7  273.93    7.67
  17   3  -7  270.02    7.86
 -15  -3   7  103.37    3.85
 -15  -3   7  110.52    3.35
 -15   3   7  108.60    3.41
  15   3  -7  106.79    3.53
  15   3  -7  112.54    3.36
 -13  -3   7  144.52    4.17
 -13  -3   7  141.32    4.71
  13   3  -7  147.22    4.32
  13   3  -7  144.73    4.42
 -13   3   7  143.99    4.35
 -11  -3   7  116.41    4.07
 -11  -3   7  123.70    3.52
  11   3  -7  124.84    3.94
 -11   3   7  123.96    3.82
  11   3  -7  122.24    3.82
  -9  -3   7   73.46    2.12
   9  -3  -7   72.22    2.35
  -9  -3   7   70.26    2.77
   9   3  -7   75.07    2.52
  -9   3   7   61.65    3.18
   7  -3  -7   83.35    2.64
  -7  -3   7   82.49    2.98
   7   3  -7   79.84    3.10
  -7   3   7   80.44    2.87
   5  -3  -7  200.19    5.88
   5  -3  -7  212.09    5.52
  -5   3   7  202.66    6.01
   3  -3  -7  248.35    7.01
   3  -3  -7  256.36    6.73
  -3  -3   7  251.40    7.19
  -3   3   7  251.42    7.17
   3   3  -7  227.71    7.66
   1  -3  -7   89.55    2.95
   1   3  -7   87.70    2.96
  -1   3   7   86.76    3.06
  -1  -3  -7  106.49    3.50
  -1   3  -7  108.28    3.50
   1   3   7  108.11    3.63
  -3  -3  -7  155.13    4.72
   3   3   7  150.48    4.83
  -3   3  -7  153.29    4.70
  -5  -3  -7  104.31    3.55
   5   3   7  108.22    3.69
  -5   3  -7  106.43    3.53
   7   3   7   80.53    3.11
  -7   3  -7   84.72    3.20
  -9   3  -7   81.84    2.49
  -9   3  -7   84.65    3.08
 -11  -3  -7   68.68    2.91
 -11   3  -7   71.86    2.86
  11   3   7   71.13    3.03
 -11   3  -7   71.84    2.28
 -13  -3  -7   58.82    2.71
  13   3   7   60.68    3.05
 -13   3  -7   60.01    2.67
 -22  -4   7  106.19    3.72
 -22  -4   7  108.59    4.18
 -22   4   7  109.54    4.23
  22   4  -7  113.56    3.61
 -22   4   7  105.76    3.59
 -20  -4   7   87.70    3.77
  20   4  -7   91.65    3.33
  20   4  -7   89.65    3.08
 -20   4   7   89.63    3.09
 -18  -4   7  104.51    3.42
 -18  -4   7  106.59    3.96
 -18   4   7  106.10    3.48
  18   4  -7  102.95    3.60
  18   4  -7   99.52    3.41
 -16  -4   7   94.47    3.12
 -16  -4   7   91.60    3.78
  16   4  -7  101.60    3.24
 -16   4   7   91.42    3.21
  16   4  -7   95.69    3.30
 -14  -4   7  154.50    5.31
 -14  -4   7  165.23    4.75
 -14   4   7  160.17    4.98
  14   4  -7  163.34    5.01
  14   4  -7  166.76    4.95
 -12  -4   7  114.67    3.44
 -12   4   7  117.30    3.81
  12   4  -7  116.50    3.75
  12   4  -7  115.22    3.75
 -10  -4   7  134.64    3.89
  10   4  -7  140.56    4.34
 -10   4   7  136.48    4.36
  10   4  -7  136.46    4.27
   8  -4  -7  125.50    3.77
  -8  -4   7  123.05    4.20
   8   4  -7  122.74    3.89
   8   4  -7  121.63    3.96
  -8   4   7  120.71    3.99
  -6  -4   7   90.94    3.38
   6  -4  -7   93.75    2.99
  -6   4   7   92.59    3.23
   6   4  -7   92.01    3.09
   4  -4  -7   85.72    2.81
   4   4  -7   79.47    3.11
  -4   4   7   81.41    2.98
   2  -4  -7  137.25    4.22
   2   4  -7  137.11    4.27
   0  -4  -7  270.12    7.67
   0   4  -7  264.26    7.66
  -2  -4  -7   99.46    3.63
  -2   4  -7   92.97    3.24
   4   4   7  112.18    3.97
  -4   4  -7  113.46    3.74
  -6  -4  -7   64.77    2.64
   6   4   7   63.81    2.80
  -6   4  -7   66.10    2.59
  -8  -4  -7   55.21    2.54
  -8   4  -7   58.26    2.42
   8   4   7   54.47    3.45
 -17  -5   7   72.72    3.31
 -15  -5   7   77.29    2.78
 -15  -5   7   75.71    3.40
  15   5  -7   79.92    3.30
 -15   5   7   78.69    3.05
  15   5  -7   78.63    3.02
 -13  -5   7   64.07    2.99
 -13  -5   7   60.62    2.29
  13   5  -7   62.44    2.62
  13   5  -7   65.10    2.58
 -13   5   7   63.53    2.66
 -11  -5   7   86.86    2.67
 -11   5   7   84.85    3.24
  11   5  -7   88.29    3.25
  11   5  -7   86.13    3.11
  -9   5   7   57.82    2.49
   9   5  -7   53.00    2.42
   9   5  -7   57.38    2.32
   7  -5  -7  112.65    3.60
   7   5  -7  115.23    3.97
  -7   5   7  112.64    4.01
   7   5  -7  113.41    3.74
   5  -5  -7  115.21    3.69
  -5   5   7  121.82    4.59
   5   5  -7  112.25    4.12
   5   5  -7  117.98    3.82
   3   5  -7   88.49    4.48
   3   5  -7   98.97    3.28
  -3   5   7   96.52    3.92
   1  -5  -7   78.76    3.27
   1   5  -7   79.94    2.87
   1   5  -7   77.86    3.12
  -1   5   7   80.47    3.18
  -1  -5  -7   84.58    3.06
   1   5   7   83.59    3.34
  -1   5  -7   83.70    3.01
  -3  -5  -7   73.89    4.06
   3   5   7   69.08    3.05
  -3   5  -7   70.07    2.70
 -28   0   8   41.66    2.29
 -26   0   8  151.14    5.03
 -24   0   8  100.51    3.72
 -22   0   8  166.03    5.41
 -20   0   8  153.35    5.02
  18   0  -8  170.47    4.95
 -18   0   8  174.18    5.47
 -16   0   8  226.30    6.68
  16   0  -8  217.36    6.17
  14   0  -8  274.59    7.76
  14   0  -8  294.83    7.62
  12   0  -8  616.39   17.09
  12   0  -8  688.94   17.07
 -12   0   8  623.49   17.49
 -10   0   8  803.07   21.35
 -10   0   8  749.07   21.58
  10   0  -8  880.01   21.36
  10   0  -8  780.12   21.26
   8   0  -8  524.40   14.04
  -8   0   8  534.34   14.21
  -8   0   8  521.06   14.33
  -6   0   8  458.09   12.75
   6   0  -8  468.50   12.57
   6   0  -8  474.92   12.53
  -6   0   8  475.77   12.79
   4   0  -8  427.54   11.53
   4   0  -8  441.42   11.65
   4   0  -8  428.46   11.59
  -4   0   8  427.79   11.83
  -4   0   8  427.77   11.66
  -2   0   8  297.18    8.51
   2   0  -8  295.06    8.18
  -2   0   8  300.64    8.20
   2   0  -8  318.69    8.20
   2   0  -8  295.29    8.25
   0   0   8  607.54   16.00
   0   0   8  613.67   16.48
   0   0  -8  596.93   16.21
   0   0  -8  596.75   16.11
  -2   0  -8  168.97    4.82
   2   0   8  167.63    5.16
  -4   0  -8  212.80    6.04
  -6   0  -8  174.27    5.26
  -8   0  -8  120.54    4.52
 -10   0  -8   91.69    3.16
 -12   0  -8   83.16    2.99
 -14   0  -8  106.97    3.68
 -29  -1   8   57.41    2.69
 -29  -1   8   52.74    2.32
 -29   1   8   54.51    2.70
 -27  -1   8  117.60    4.18
 -27  -1   8  116.67    4.23
 -27   1   8  118.62    4.23
 -25  -1   8  127.47    4.45
 -25   1   8  131.75    4.55
 -21  -1   8  124.06    4.34
 -21   1   8  127.71    4.43
  21   1  -8  124.86    3.94
 -19  -1   8   45.84    2.45
  19   1  -8   49.77    1.97
 -19   1   8   51.17    2.49
 -17  -1   8  199.98    6.52
 -17   1   8  210.81    5.56
 -17   1   8  202.72    6.63
  17   1  -8  202.47    5.84
  15  -1  -8  198.79    5.25
 -15  -1   8  187.86    5.86
  15  -1  -8  187.41    5.27
  15   1  -8  203.64    5.29
  15   1  -8  186.20    5.46
 -15   1   8  183.97    5.80
 -15   1   8  194.01    5.29
 -15   1   8  192.23    5.28
  13  -1  -8  314.59    8.57
 -13  -1   8  305.88    9.09
  13  -1  -8  328.56    8.62
 -13   1   8  313.51    9.06
 -13   1   8  323.66    8.67
 -13   1   8  327.55    8.59
  13   1  -8  337.90    8.68
  13   1  -8  307.65    8.76
 -11  -1   8  252.56    7.34
  11  -1  -8  254.88    6.86
  11  -1  -8  271.14    7.05
 -11   1   8  259.97    6.87
  11   1  -8  251.30    7.05
 -11   1   8  252.45    7.02
 -11   1   8  244.67    7.28
   9  -1  -8  522.77   14.24
   9  -1  -8  538.72   14.10
  -9  -1   8  536.75   14.48
  -9   1   8  552.35   14.11
  -9   1   8  530.62   14.46
  -9   1   8  527.13   14.30
   9   1  -8  517.15   14.27
  -7  -1   8  255.10    6.64
   7  -1  -8  246.75    6.64
  -7  -1   8  244.54    6.92
   7   1  -8  246.03    6.81
  -7   1   8  238.53    6.91
  -7   1   8  242.95    6.86
   5  -1  -8  314.46    8.60
  -5  -1   8  311.45    8.68
   5  -1  -8  316.21    8.51
  -5  -1   8  332.96    8.47
   5   1  -8  318.80    8.46
  -5   1   8  310.19    8.69
  -5   1   8  312.61    8.75
   5   1  -8  310.10    8.65
   3  -1  -8  283.53    7.75
  -3  -1   8  294.94    7.67
  -3  -1   8  280.15    7.80
   3  -1  -8  282.14    7.81
   3   1  -8  285.42    7.88
   3   1  -8  295.59    7.90
  -3   1   8  278.00    7.83
   3   1  -8  289.10    7.65
  -3   1   8  273.45    7.99
   1  -1  -8  241.16    6.84
  -1  -1   8  247.19    6.74
  -1  -1   8  254.62    6.68
  -1   1   8  246.82    6.78
  -1   1   8  241.18    7.07
   1   1  -8  239.35    6.89
   1   1  -8  250.91    6.80
   1   1  -8  247.06    6.67
  -1  -1  -8  238.60    6.78
   1  -1   8  243.15    6.57
  -1   1  -8  234.87    6.82
   1   1   8  242.29    6.62
   1   1   8  238.31    7.05
  -1   1  -8  242.45    6.60
  -1   1  -8  250.36    6.64
  -3   1  -8  206.64    5.68
   3   1   8  198.56    6.35
  -3   1  -8  205.52    5.93
  -5  -1  -8  195.77    5.69
  -5   1  -8  191.36    5.73
   5   1   8  198.18    5.99
  -5   1  -8  188.05    5.46
  -7  -1  -8   86.05    3.00
  -7   1  -8   79.96    2.98
   7   1   8   88.77    3.26
  -7   1  -8   87.58    2.82
  -9  -1  -8   78.74    2.86
   9   1   8   79.46    3.05
  -9   1  -8   76.34    2.70
 -11  -1  -8  148.16    4.66
 -11   1  -8  139.43    4.40
  11   1   8  145.19    4.76
 -13  -1  -8   96.74    3.70
 -13   1  -8   89.06    3.15
 -28  -2   8   31.09    1.79
 -28  -2   8   30.62    2.25
 -28   2   8   34.69    2.36
 -26  -2   8   28.04    1.97
 -26   2   8   23.14    1.98
 -24  -2   8   79.33    2.99
 -24  -2   8   79.71    3.27
 -24   2   8   81.74    3.37
 -22  -2   8   76.75    2.75
 -22  -2   8   84.17    3.27
 -22   2   8   82.88    3.34
 -22   2   8   79.94    2.41
 -20  -2   8  249.56    7.63
 -20  -2   8  246.64    7.15
 -20   2   8  250.05    6.92
  20   2  -8  261.29    6.86
 -20   2   8  257.50    7.65
  20   2  -8  250.38    7.30
 -18  -2   8   69.30    2.96
 -18   2   8   66.22    2.17
  18   2  -8   66.01    2.45
 -18   2   8   69.80    2.19
 -18   2   8   66.81    2.80
  18   2  -8   71.55    2.13
 -16  -2   8   17.32    1.78
  16   2  -8   17.63    1.22
  16   2  -8   17.84    0.90
 -16   2   8   19.54    0.76
 -16   2   8   17.12    0.93
 -16   2   8   17.21    1.52
 -14  -2   8   28.49    2.32
 -14   2   8   30.18    1.23
 -14   2   8   27.83    1.88
 -12  -2   8   42.66    2.04
  12   2  -8   42.68    1.69
 -12   2   8   42.93    1.59
 -10  -2   8   76.60    2.77
  10  -2  -8   79.72    2.45
  10   2  -8   75.93    2.53
 -10   2   8   77.24    2.50
  -8  -2   8  106.86    2.85
   8  -2  -8   97.60    3.04
  -8  -2   8   98.50    3.29
  -8   2   8  101.86    3.17
   8   2  -8   99.48    3.13
   6  -2  -8  321.34    9.20
  -6  -2   8  355.24    8.96
  -6  -2   8  326.95    9.36
   6  -2  -8  343.21    9.00
   6   2  -8  339.02    9.29
  -6   2   8  335.43    9.34
  -4  -2   8  117.22    3.62
   4  -2  -8  118.58    3.53
   4   2  -8  116.84    3.58
  -4   2   8  116.22    3.66
   2  -2  -8   65.44    2.27
  -2  -2   8   64.24    2.27
   2   2  -8   69.03    2.33
  -2   2   8   65.20    2.42
   0  -2  -8   67.40    2.45
   0  -2   8   68.98    2.34
   0  -2   8   72.49    2.00
   0   2  -8   64.60    2.70
   0   2  -8   69.56    1.99
   0   2   8   71.28    2.61
  -2  -2  -8   50.79    2.11
  -2   2  -8   52.86    2.12
  -2   2  -8   54.51    1.71
  -4  -2  -8   87.77    3.03
  -4   2  -8   87.88    2.58
  -4   2  -8   85.50    3.01
   4   2   8   86.25    3.18
  -6  -2  -8   52.36    2.22
  -6   2  -8   54.35    1.80
  -6   2  -8   53.47    2.19
   6   2   8   52.96    2.38
  -6   2  -8   53.15    1.87
  -8  -2  -8  241.79    7.07
   8   2   8  241.56    7.29
  -8   2  -8  236.44    6.65
  -8   2  -8  237.94    7.06
 -10  -2  -8   73.28    2.85
 -10   2  -8   67.34    2.68
 -10   2  -8   72.15    2.79
 -12  -2  -8   73.79    2.97
 -12   2  -8   71.65    3.69
 -12   2  -8   70.63    2.57
  12   2   8   70.02    3.05
 -25  -3   8    4.66    1.04
 -25  -3   8    6.66    1.39
 -25   3   8    5.24    0.61
 -25   3   8    7.92    1.40
 -23  -3   8   15.57    1.30
  23   3  -8   13.88    0.98
  23   3  -8   13.12    1.76
 -23   3   8   16.26    1.07
 -23   3   8   19.78    2.02
 -21  -3   8   20.31    1.32
 -21  -3   8   19.10    1.85
 -21   3   8   22.49    1.23
  21   3  -8   21.56    1.17
 -21   3   8   21.98    1.73
 -19  -3   8   44.02    2.35
 -19  -3   8   45.46    1.86
  19   3  -8   44.96    1.70
 -19   3   8   44.76    1.79
 -19   3   8   45.20    2.25
 -17  -3   8   68.01    3.00
 -17  -3   8   76.07    2.52
  17   3  -8   69.19    2.61
  17   3  -8   73.10    2.40
 -17   3   8   71.20    2.47
 -15  -3   8   10.45    1.39
 -15  -3   8   10.12    0.94
 -15   3   8    8.69    0.96
  15   3  -8    9.31    0.95
  15   3  -8    9.76    1.06
 -13  -3   8    9.22    0.83
 -13  -3   8    8.91    1.22
  13   3  -8    7.76    1.05
  13   3  -8    8.44    0.96
 -11  -3   8    2.05    0.43
 -11  -3   8    0.30    0.89
 -11   3   8    1.46    0.63
  11   3  -8    1.26    0.64
  -9  -3   8   21.83    1.70
  -9  -3   8   25.12    0.95
   9  -3  -8   23.98    1.28
   9   3  -8   24.43    1.40
  -9   3   8   26.76    1.45
  -7  -3   8   82.55    3.15
   7  -3  -8   86.17    2.78
  -7   3   8   87.41    3.08
   7   3  -8   83.40    2.87
   5  -3  -8   36.83    1.65
  -5  -3   8   33.72    1.92
   5  -3  -8   36.63    1.25
  -5   3   8   39.21    1.79
   5   3  -8   34.59    1.69
   3  -3  -8  114.99    3.55
  -3  -3   8   98.38    4.55
   3   3  -8  115.05    3.60
  -3   3   8  116.04    3.74
   1  -3  -8   -0.27    0.59
  -1   3   8    0.35    0.60
   1   3  -8   -0.12    0.59
  -1  -3  -8   14.72    1.30
  -1   3  -8   15.85    1.29
   1   3   8   16.91    1.39
  -3  -3  -8    5.30    0.85
  -3   3  -8    5.88    0.81
   3   3   8    5.73    0.91
   5   3   8   32.67    2.50
  -5   3  -8   44.87    1.92
  -7   3  -8   25.40    1.57
  -9  -3  -8   27.80    1.92
  -9   3  -8   31.89    2.69
  -9   3  -8   30.60    1.46
   9   3   8   31.05    2.04
 -11  -3  -8   17.61    1.64
 -11   3  -8   15.27    1.60
 -22  -4   8    0.82    1.01
 -22  -4   8    1.70    0.78
  22   4  -8   -0.86    0.71
 -22   4   8    2.20    0.69
  22   4  -8    0.43    0.69
 -22   4   8    3.23    1.10
 -20  -4   8    0.37    0.55
  20   4  -8    0.13    0.63
 -20   4   8   -0.03    0.58
  20   4  -8   -0.95    0.62
 -18  -4   8   -0.04    0.60
 -18  -4   8    0.46    1.00
 -18   4   8    0.61    0.58
  18   4  -8    0.54    0.65
  18   4  -8    0.50    0.60
 -16  -4   8    6.27    0.86
 -16  -4   8    4.74    1.15
  16   4  -8    3.47    0.76
 -16   4   8    5.46    0.77
  16   4  -8    3.92    0.74
 -14  -4   8    7.34    0.72
  14   4  -8    9.30    1.06
  14   4  -8    8.35    1.03
 -14   4   8    7.36    1.03
 -12  -4   8    2.52    0.50
  12   4  -8    2.82    0.68
  12   4  -8    2.85    0.68
 -12   4   8    1.29    0.66
 -10  -4   8    3.54    0.48
  10  -4  -8    3.81    0.63
  10   4  -8    3.29    0.69
  10   4  -8    2.81    0.65
 -10   4   8    4.23    0.75
   8  -4  -8    1.72    0.54
  -8  -4   8    1.34    0.88
  -8   4   8    2.37    0.61
   8   4  -8    1.41    0.61
  -6  -4   8    0.36    0.78
   6  -4  -8    1.49    0.54
  -6   4   8    2.05    0.65
   6   4  -8    0.65    0.57
   4  -4  -8   -0.31    0.56
   4   4  -8    0.59    0.55
   2  -4  -8   35.17    1.68
   0   4  -8    3.91    0.74
  -2  -4  -8    0.07    0.93
   2   4   8    0.44    0.65
  -2   4  -8    1.03    0.63
  -4  -4  -8    1.00    0.77
  -4   4  -8    1.54    0.69
   4   4   8    1.89    0.84
  -6  -4  -8    2.53    0.93
  -6   4  -8    3.42    0.80
   6   4   8    3.94    1.05
  -8  -4  -8    0.58    0.84
   8   4   8    1.08    0.95
  -8   4  -8    0.85    0.91
 -15  -5   8    2.71    1.09
 -15  -5   8    2.61    0.95
  15   5  -8    2.96    0.84
 -15   5   8    3.44    0.95
 -13  -5   8    5.01    0.75
 -13  -5   8    5.66    1.30
  13   5  -8    4.52    0.86
  13   5  -8    5.93    0.94
 -13   5   8    4.07    1.01
 -11   5   8    8.55    1.18
  11   5  -8   10.25    1.33
  11   5  -8    9.16    1.20
   9  -5  -8   18.26    1.27
   9   5  -8   18.85    1.58
   9   5  -8   20.04    1.41
   7   5  -8    5.18    0.83
  -7   5   8    3.63    1.04
   7   5  -8    6.29    1.39
   5   5  -8    4.97    0.95
  -5   5   8    3.64    0.88
   5   5  -8    4.96    0.83
   3  -5  -8   11.48    1.21
  -3   5   8   13.50    1.46
   3   5  -8   11.97    1.40
   3   5  -8   14.43    1.28
   1  -5  -8   12.42    1.32
   1   5  -8    9.43    1.24
  -1   5   8   15.40    1.52
  -1  -5  -8    8.67    1.10
  -1   5  -8    8.64    1.10
   1   5   8    6.39    1.09
 -30   0   9   -0.15    1.04
 -28   0   9   -0.65    0.96
 -26   0   9    0.73    1.00
 -24   0   9   -0.31    0.92
 -22   0   9    0.00    1.05
 -20   0   9    1.19    1.05
  20   0  -9    0.55    0.52
 -18   0   9    0.22    1.03
  18   0  -9   -0.65    0.38
  16   0  -9   -0.27    0.38
  16   0  -9    0.22    0.27
 -16   0   9    1.14    0.87
 -14   0   9    0.96    0.71
  14   0  -9   -0.19    0.34
  14   0  -9   -0.50    0.36
  12   0  -9   -0.22    0.41
  12   0  -9    0.48    0.31
 -12   0   9    0.83    0.70
 -10   0   9   -0.05    0.41
 -10   0   9    0.08    0.59
  10   0  -9    0.42    0.31
   8   0  -9    0.04    0.30
  -8   0   9   -0.06    0.59
   8   0  -9    0.44    0.29
  -8   0   9   -0.11    0.44
   6   0  -9    0.27    0.32
   6   0  -9    0.09    0.29
  -6   0   9   -0.28    0.47
  -6   0   9   -0.12    0.56
  -4   0   9    0.04    0.51
  -4   0   9   -0.18    0.50
   4   0  -9    0.27    0.37
   4   0  -9   -0.37    0.31
   4   0  -9    0.25    0.46
  -2   0   9    0.47    0.48
   2   0  -9   -0.29    0.35
  -2   0   9   -0.29    0.51
   2   0  -9    0.04    0.37
   0   0  -9    0.02    0.45
   0   0   9   -0.07    0.41
   0   0   9   -0.37    0.62
   0   0  -9    0.30    0.48
  -2   0  -9   -1.05    0.48
  -8   0  -9   -0.29    0.60
 -10   0  -9    0.46    0.70
 -12   0  -9   -0.82    0.68
 -29  -1   9    6.97    1.28
 -29  -1   9    9.60    1.20
 -29   1   9   10.13    1.40
 -27  -1   9    7.27    1.26
 -27   1   9    8.67    1.29
 -25  -1   9    7.79    1.27
 -25   1   9    5.01    1.13
 -23  -1   9   10.87    1.43
  23   1  -9    9.00    1.05
 -23   1   9    9.92    1.53
 -21  -1   9   39.76    2.35
  21   1  -9   37.73    1.74
 -21   1   9   40.67    2.31
 -19  -1   9  127.82    4.72
 -19   1   9  128.89    4.58
  19   1  -9  130.85    3.99
  17  -1  -9   75.90    2.35
 -17  -1   9   72.13    3.21
  17  -1  -9   77.78    2.26
  17   1  -9   74.39    2.62
 -17   1   9   71.66    3.06
  17   1  -9   83.40    2.35
 -17   1   9   79.19    2.34
  15  -1  -9   52.89    1.69
 -15  -1   9   52.13    2.44
  15  -1  -9   52.91    1.71
  15   1  -9   51.90    1.90
 -15   1   9   56.51    1.77
 -15   1   9   50.99    2.31
  15   1  -9   55.51    1.81
 -15   1   9   54.55    1.79
 -13  -1   9   32.96    1.84
  13  -1  -9   33.23    1.17
  13   1  -9   32.00    1.36
 -13   1   9   37.30    1.74
 -13   1   9   33.20    1.20
 -13   1   9   34.88    1.35
  13   1  -9   38.70    1.53
 -11  -1   9  108.62    3.55
  11  -1  -9  106.08    3.01
 -11   1   9  106.49    3.48
  11   1  -9  104.49    3.20
 -11   1   9  103.88    3.22
 -11   1   9  108.16    3.03
   9  -1  -9   24.00    1.09
   9  -1  -9   26.69    0.98
  -9  -1   9   26.05    1.45
   9   1  -9   24.81    1.16
  -9   1   9   26.65    1.00
  -9   1   9   27.53    1.23
  -9   1   9   26.22    1.36
   7  -1  -9  193.35    5.24
   7  -1  -9  185.78    5.32
  -7  -1   9  191.70    5.50
  -7   1   9  188.29    5.51
  -7   1   9  188.18    5.49
   7   1  -9  190.48    5.39
  -5  -1   9   32.02    1.17
   5  -1  -9   27.91    1.21
  -5  -1   9   28.19    1.33
   5  -1  -9   28.40    1.12
   5   1  -9   29.94    1.05
   5   1  -9   27.66    1.24
  -5   1   9   27.48    1.32
  -5   1   9   27.84    1.41
  -3  -1   9   55.01    1.88
   3  -1  -9   50.93    1.87
   3  -1  -9   54.92    1.83
  -3   1   9   54.13    1.92
   3   1  -9   54.83    1.94
   3   1  -9   55.52    1.71
  -3   1   9   55.60    2.15
   1  -1  -9    0.27    0.52
  -1  -1   9    1.62    0.52
  -1   1   9    0.97    0.50
   1   1  -9    1.22    0.38
   1   1  -9    1.30    0.54
  -1   1   9    0.67    0.64
   1   1  -9    0.44    0.60
   1  -1   9    3.70    0.53
  -1  -1  -9    3.21    1.16
  -1   1  -9    3.10    0.62
   1   1   9    4.44    0.60
  -1   1  -9    3.16    0.53
  -1   1  -9    3.43    0.64
   1   1   9    3.25    0.86
  -3  -1  -9   29.03    1.58
   3   1   9   27.55    1.83
  -3   1  -9   28.52    1.30
  -3   1  -9   27.48    1.50
  -5  -1  -9   22.55    1.49
   5   1   9   25.91    1.74
  -5   1  -9   23.35    1.47
  -5   1  -9   24.73    1.29
  -7  -1  -9    7.99    0.90
  -7   1  -9    6.71    0.84
   7   1   9    7.13    1.03
  -9  -1  -9    8.60    0.98
   9   1   9    9.29    1.34
  -9   1  -9    9.21    1.13
  -9   1  -9   11.35    1.39
 -11  -1  -9    7.25    1.01
 -11   1  -9    7.26    1.58
 -11   1  -9    7.89    0.91
 -13  -1  -9    8.81    1.13
 -13   1  -9   11.55    1.28
 -28  -2   9   24.97    1.61
 -28  -2   9   27.45    2.08
 -28   2   9   28.98    2.24
 -26  -2   9   41.34    1.95
 -26  -2   9   43.59    2.46
 -26   2   9   44.20    2.55
 -24  -2   9   38.56    2.25
  24   2  -9   38.34    1.87
 -24   2   9   38.98    2.31
 -22  -2   9   53.39    2.07
 -22  -2   9   55.42    2.64
 -22   2   9   55.27    1.79
 -22   2   9   54.15    2.60
 -20  -2   9   12.73    1.73
  20   2  -9   12.76    0.74
  20   2  -9   11.64    1.10
 -20   2   9   10.79    0.81
 -20   2   9   12.00    1.54
 -18  -2   9  151.13    5.08
 -18   2   9  150.78    5.00
  18   2  -9  149.04    4.65
  18   2  -9  154.17    4.33
 -18   2   9  159.17    4.25
 -18   2   9  152.57    4.61
 -16  -2   9  105.27    3.80
 -16   2   9   96.30    2.98
  16   2  -9  107.51    3.37
 -16   2   9  103.85    3.66
 -16   2   9  107.70    3.17
 -14  -2   9  234.61    7.10
  14   2  -9  241.00    6.79
 -14   2   9  232.69    7.01
 -14   2   9  240.55    6.66
 -12  -2   9  147.38    5.91
  12   2  -9  150.56    5.17
 -12   2   9  170.91    4.64
  10  -2  -9  101.85    2.71
 -10  -2   9   96.07    3.37
 -10   2   9   99.48    3.12
  10   2  -9   96.83    3.13
  -8  -2   9   40.41    1.29
  -8  -2   9   41.30    1.85
   8  -2  -9   40.07    1.28
  -8   2   9   38.24    1.64
   8   2  -9   40.95    1.66
   6  -2  -9   60.99    1.83
  -6  -2   9   59.72    1.76
  -6  -2   9   58.82    2.24
  -6   2   9   57.75    2.20
   6   2  -9   57.67    2.15
  -4  -2   9  158.82    4.02
   4  -2  -9  135.37    4.97
  -4  -2   9  143.59    4.40
  -2  -2   9  183.81    4.80
   2  -2  -9  172.67    5.19
  -2  -2   9  170.69    5.13
   2   2  -9  179.61    5.26
   2   2  -9  180.22    4.80
  -2   2   9  175.64    5.39
   0  -2  -9  128.22    4.08
   0  -2   9  136.59    3.66
   0  -2   9  129.93    3.94
   0   2  -9  130.75    3.65
   0   2  -9  132.88    4.14
  -2  -2  -9   56.94    2.27
  -2   2  -9   55.75    1.77
  -2   2  -9   57.73    2.28
   2   2   9   54.57    2.41
  -4  -2  -9   56.75    2.31
   4   2   9   55.42    2.51
  -4   2  -9   58.01    1.86
  -4   2  -9   58.31    2.32
  -6  -2  -9   15.43    1.39
  -6   2  -9   15.34    1.29
   6   2   9   14.00    1.50
  -6   2  -9   15.33    0.95
  -8  -2  -9   97.21    3.44
  -8   2  -9   94.48    3.00
  -8   2  -9   94.90    3.40
 -10  -2  -9   64.21    2.93
 -10   2  -9   71.93    2.50
  10   2   9   67.68    3.03
 -12  -2  -9   49.97    2.44
  12   2   9   44.89    3.77
 -12   2  -9   51.08    2.04
 -12   2  -9   49.66    2.36
 -25  -3   9   26.11    1.76
 -25  -3   9   30.71    2.63
 -25   3   9   23.28    1.19
  25   3  -9   24.64    1.65
 -25   3   9   29.52    2.55
 -23  -3   9   41.44    2.43
 -23   3   9   39.54    2.32
 -23   3   9   37.87    1.62
  23   3  -9   38.48    1.48
 -21  -3   9   64.13    3.03
 -21  -3   9   69.50    2.48
  21   3  -9   71.93    2.32
 -21   3   9   66.79    2.37
 -21   3   9   68.21    2.97
 -19  -3   9   69.58    2.42
 -19  -3   9   68.31    3.00
 -19   3   9   65.87    2.85
 -19   3   9   66.48    2.37
  19   3  -9   68.66    2.30
 -17  -3   9  120.28    3.83
 -17  -3   9  126.42    4.38
  17   3  -9  122.29    3.76
 -15  -3   9  126.31    5.62
 -15  -3   9  120.98    3.63
 -15   3   9  119.39    3.90
  15   3  -9  122.94    3.76
  15   3  -9  120.28    3.90
 -13  -3   9  131.21    3.76
 -13  -3   9  129.96    4.44
  13   3  -9  127.73    4.08
 -11  -3   9   34.31    1.23
 -11  -3   9   30.80    1.97
  11  -3  -9   32.40    1.49
 -11   3   9   32.14    1.63
  11   3  -9   31.41    1.62
   9  -3  -9  217.57    6.26
  -9  -3   9  222.23    5.92
  -9  -3   9  228.48    5.92
  -9  -3   9  211.75    6.57
   9   3  -9  219.16    6.38
  -9   3   9  215.08    6.41
  -7  -3   9  155.33    4.94
   7  -3  -9  154.85    4.65
   7   3  -9  159.61    4.77
  -7   3   9  155.05    4.83
   5  -3  -9  197.43    5.37
   5  -3  -9  192.42    5.68
  -5  -3   9  198.24    5.90
  -5   3   9  188.98    5.85
   5   3  -9  195.21    5.75
   3  -3  -9   53.11    2.15
  -3  -3   9   56.76    2.55
   3   3  -9   54.60    2.19
  -3   3   9   55.69    2.31
   1  -3  -9  216.43    6.37
   1   3  -9  219.07    6.41
  -1  -3  -9   93.12    3.16
  -1   3  -9   94.28    3.39
   1   3   9   90.66    3.31
  -3   3  -9  123.63    4.03
   5   3   9  138.49    4.93
  -5   3  -9  136.01    4.46
  -7  -3  -9  134.40    5.21
  -7   3  -9  151.88    4.80
   7   3   9  150.93    5.02
  -9  -3  -9   77.90    3.11
  -9   3  -9   81.25    4.08
   9   3   9   78.80    3.89
 -22  -4   9   58.85    3.00
 -22  -4   9   62.30    2.60
 -22   4   9   63.26    3.07
  22   4  -9   66.28    2.45
 -22   4   9   60.11    2.39
  22   4  -9   63.68    2.66
 -20  -4   9   47.79    2.09
 -20  -4   9   56.52    2.89
  20   4  -9   48.59    2.31
 -20   4   9   50.45    2.10
  20   4  -9   52.23    2.12
 -18  -4   9   40.07    1.76
 -18  -4   9   38.03    2.43
 -18   4   9   40.80    1.83
  18   4  -9   41.14    1.96
  18   4  -9   37.64    1.79
  16   4  -9   92.80    3.20
 -16   4   9   95.75    3.25
  16   4  -9   94.80    3.33
 -14  -4   9   86.76    2.74
  14   4  -9   84.57    3.09
  14   4  -9   93.54    3.10
 -14   4   9   86.02    3.07
 -12  -4   9  190.86    5.35
  12   4  -9  193.20    5.81
 -12   4   9  192.75    5.84
  12   4  -9  194.34    5.81
  10  -4  -9  174.66    5.08
  10   4  -9  172.56    5.23
 -10   4   9  166.34    5.28
   8  -4  -9   83.52    2.82
  -8  -4   9   81.93    3.20
   8   4  -9   83.85    2.92
  -8   4   9   82.94    3.03
  -6  -4   9   95.31    3.51
   6  -4  -9   97.15    3.19
   6   4  -9   97.78    3.27
  -6   4   9   95.46    3.41
   4  -4  -9  134.43    4.20
   4   4  -9  132.14    4.24
   2   4  -9  108.34    3.67
   0  -4  -9   79.72    3.03
   0   4  -9   87.79    3.12
  -2  -4  -9  130.44    4.30
  -2   4  -9  128.29    4.29
   2   4   9  131.93    4.64
  -4  -4  -9   94.79    3.45
   4   4   9   90.32    3.65
  -4   4  -9   93.86    3.39
  -6  -4  -9   95.19    3.56
   6   4   9   96.02    3.80
 -15  -5   9   49.68    3.02
 -15  -5   9   57.91    2.92
  15   5  -9   57.99    2.45
 -15   5   9   58.58    3.38
  15   5  -9   56.76    2.48
 -13  -5   9   66.24    3.11
  13   5  -9   66.93    2.77
 -11  -5   9  105.32    4.17
  11   5  -9  117.03    4.96
  11   5  -9  108.93    3.78
 -11   5   9  108.56    4.01
   9  -5  -9  131.00    4.47
   9   5  -9  128.79    4.26
  -9   5   9  127.49    4.41
   9   5  -9  126.73    4.86
   7  -5  -9   97.62    3.25
  -7   5   9   93.79    3.59
   7   5  -9   94.67    3.55
   7   5  -9   95.91    3.39
   5  -5  -9   66.99    2.52
   5   5  -9   64.22    2.80
  -5   5   9   66.96    2.86
   5   5  -9   64.76    2.60
   3  -5  -9   34.02    1.82
   3   5  -9   33.08    1.82
  -3   5   9   33.99    2.02
   1  -5  -9   33.07    1.86
  -1   5   9   31.46    2.07
   1   5  -9   33.17    1.85
 -30   0  10   47.13    2.58
 -28   0  10   85.48    3.52
 -24   0  10  162.43    5.40
  22   0 -10  304.07    8.49
 -22   0  10  301.87    9.01
 -20   0  10  339.31    9.83
  20   0 -10  332.79    9.27
  18   0 -10  294.25    8.23
 -18   0  10  301.66    8.80
  16   0 -10  241.64    6.76
  16   0 -10  245.03    6.62
  14   0 -10  421.41   10.75
  14   0 -10  383.85   10.72
 -14   0  10  384.94   11.21
  12   0 -10   69.16    2.21
 -12   0  10   71.20    2.69
 -10   0  10  269.49    7.73
 -10   0  10  266.28    7.54
  10   0 -10  267.77    7.37
   8   0 -10  246.84    6.87
   8   0 -10  247.70    6.82
  -8   0  10  252.75    7.11
  -8   0  10  245.13    7.12
   6   0 -10  298.23    8.15
  -6   0  10  293.57    8.27
  -6   0  10  294.76    8.41
   6   0 -10  296.13    8.07
   4   0 -10  289.29    8.09
  -4   0  10  295.73    8.39
   4   0 -10  288.22    8.00
  -4   0  10  295.18    8.10
   2   0 -10  110.56    3.32
  -2   0  10  113.77    3.30
   2   0 -10  114.33    3.45
  -2   0  10  102.32    4.33
   0   0  10  115.36    3.25
   0   0 -10  110.67    3.57
   0   0 -10  114.13    3.45
  -2   0 -10  124.14    3.76
  -2   0 -10  108.07    4.06
  -4   0 -10  174.37    5.24
  -6   0 -10  161.65    4.87
  -8   0 -10  158.01    4.85
 -10   0 -10   65.34    2.55
 -12   0 -10   79.02    3.06
 -29  -1  10   57.41    2.85
 -29   1  10   60.82    2.91
 -27  -1  10   79.41    3.34
 -27   1  10   77.94    3.36
 -25  -1  10  109.79    4.08
 -25   1  10  110.35    4.10
 -23  -1  10   60.90    3.07
 -23   1  10   63.40    3.08
  23   1 -10   63.12    2.37
 -21  -1  10  137.36    4.82
  21   1 -10  136.86    4.24
 -21   1  10  137.88    4.78
  19  -1 -10  225.78    6.39
  19  -1 -10  240.41    6.27
 -19  -1  10  224.38    7.15
 -19   1  10  228.95    7.13
 -19   1  10  233.31    6.35
  19   1 -10  231.06    6.63
 -17  -1  10  172.86    5.85
  17  -1 -10  184.06    5.12
  17  -1 -10  183.08    5.08
 -17   1  10  189.11    5.20
  17   1 -10  193.68    5.19
 -17   1  10  177.38    5.82
 -15  -1  10  189.15    7.70
  15  -1 -10  229.04    6.08
 -15   1  10  233.91    6.25
  15   1 -10  230.46    6.31
  13  -1 -10  225.36    6.13
 -13  -1  10  217.88    6.72
  13   1 -10  222.03    6.33
 -13   1  10  232.74    6.17
 -13   1  10  223.07    6.34
 -13   1  10  224.73    6.70
  11  -1 -10  270.12    7.34
 -11  -1  10  265.75    7.81
 -11   1  10  279.91    7.40
  11   1 -10  266.36    7.53
 -11   1  10  269.45    7.81
 -11   1  10  271.92    7.61
   9  -1 -10  163.21    4.48
   9  -1 -10  154.96    4.57
  -9  -1  10  160.38    4.85
  -9   1  10  160.59    4.77
   9   1 -10  160.82    4.65
  -9   1  10  157.45    4.85
  -7  -1  10  148.13    4.45
   7  -1 -10  143.35    4.27
   7  -1 -10  150.45    4.21
  -7   1  10  147.64    4.49
  -7   1  10  148.37    4.52
   7   1 -10  148.37    4.35
   5  -1 -10  206.76    5.80
  -5  -1  10  210.35    5.98
   5  -1 -10  207.16    5.87
   5   1 -10  208.90    5.70
   5   1 -10  207.33    5.94
  -5   1  10  207.59    6.16
  -5   1  10  204.08    6.11
  -3  -1  10  123.20    3.63
   3  -1 -10  123.40    3.70
   3  -1 -10  119.51    3.63
   3   1 -10  126.06    3.50
  -3   1  10  128.04    3.74
   3   1 -10  107.68    4.41
  -1  -1  10  258.26    7.06
   1  -1 -10  251.53    7.25
   1   1 -10  260.92    7.34
   1   1 -10  256.14    7.16
  -1   1  10  256.41    7.60
   1   1 -10  258.18    7.04
  -1   1  10  254.62    7.16
   1  -1  10  241.44    6.41
  -1  -1 -10  235.71    6.72
  -1   1 -10  236.54    6.47
  -1   1 -10  230.72    6.49
   1   1  10  231.28    7.08
  -1   1 -10  224.94    6.76
   1   1  10  237.92    6.50
  -3  -1 -10  192.18    5.70
   3   1  10  192.68    6.06
  -3   1 -10  193.88    5.85
  -3   1 -10  192.04    5.47
  -5  -1 -10   66.84    2.49
   5   1  10   68.19    2.79
  -5   1 -10   60.76    2.91
  -7  -1 -10  122.28    3.97
  -7   1 -10  121.32    3.79
  -9  -1 -10   70.28    2.76
  -9   1 -10   66.50    3.00
   9   1  10   73.60    3.02
  -9   1 -10   70.97    2.55
 -11  -1 -10   77.56    3.00
 -11   1 -10   73.43    3.05
 -11   1 -10   79.74    2.78
 -28  -2  10   16.91    1.38
 -28  -2  10   18.07    2.28
 -28   2  10   17.73    2.25
 -26  -2  10   46.30    2.05
 -24  -2  10   34.15    2.26
  24   2 -10   37.53    1.81
 -24   2  10   38.33    2.29
 -22  -2  10   75.51    3.17
  22   2 -10   73.86    3.47
 -22   2  10   73.43    2.31
 -22   2  10   70.92    3.10
 -20  -2  10    4.76    1.21
  20   2 -10    1.32    0.64
 -20   2  10    2.99    0.49
 -20   2  10    3.33    0.68
  20   2 -10    3.17    0.45
 -20   2  10    4.21    1.04
 -18  -2  10   76.72    3.24
 -18   2  10   76.04    2.45
  18   2 -10   78.47    2.39
  18   2 -10   74.96    2.69
 -18   2  10   76.65    2.23
 -18   2  10   71.39    3.01
 -16  -2  10   79.01    3.18
 -16   2  10   74.20    2.97
  16   2 -10   76.74    2.68
 -16   2  10   77.42    2.33
 -16   2  10   76.38    2.51
 -14  -2  10  128.84    4.30
 -14   2  10  123.84    4.16
  14   2 -10  125.12    3.89
 -14   2  10  122.26    3.78
  12  -2 -10  160.61    4.27
 -12  -2  10  158.07    5.04
 -12   2  10  157.84    4.94
 -12   2  10  153.48    4.66
  12   2 -10  158.78    4.74
  10  -2 -10  142.47    4.32
 -10  -2  10  147.12    4.67
  10  -2 -10  151.52    4.02
 -10   2  10  144.14    4.43
  10   2 -10  146.10    4.42
 -10   2  10  144.96    4.83
   8  -2 -10  138.48    3.81
   8  -2 -10  137.24    4.06
  -8  -2  10  133.95    3.77
  -8  -2  10  132.83    4.28
  -8   2  10  132.88    4.24
   8   2 -10  138.33    4.17
  -6  -2  10   34.22    1.72
  -6  -2  10   36.80    1.25
   6  -2 -10   32.24    1.58
   6  -2 -10   36.58    1.31
   6   2 -10   34.24    1.65
  -6   2  10   38.51    1.82
  -4  -2  10  126.61    3.44
   4  -2 -10  118.60    3.78
  -4  -2  10  120.52    3.82
   4  -2 -10  125.83    3.61
  -4   2  10  121.98    4.01
   4   2 -10  122.30    3.88
   2  -2 -10  171.19    5.17
  -2  -2  10  173.68    5.10
  -2  -2  10  178.67    4.77
   2   2 -10  179.07    4.78
  -2   2  10  171.64    5.40
   2   2 -10  171.12    5.24
   0  -2 -10  118.52    3.86
   0  -2  10  122.17    3.68
   0  -2  10  121.73    3.41
   0   2 -10  118.80    3.91
   0   2  10  121.96    4.10
   0   2 -10  121.18    3.41
  -2  -2 -10  129.95    4.14
  -2   2 -10  130.43    4.19
  -2   2 -10  132.46    3.71
   2   2  10  127.86    4.41
  -4  -2 -10  127.08    4.16
   4   2  10  137.27    3.83
  -4   2 -10  125.41    4.18
  -4   2 -10  127.55    3.71
   4   2  10  125.25    4.48
  -6  -2 -10  134.62    4.33
  -6   2 -10  129.38    4.45
  -6   2 -10  128.94    3.86
  -8   2 -10   13.15    1.69
  -8   2 -10   12.28    1.61
   8   2  10   12.53    1.69
 -10  -2 -10   40.29    2.19
 -10   2 -10   39.74    1.84
 -10   2 -10   40.93    2.15
  10   2  10   43.83    2.94
 -25  -3  10    5.79    1.67
 -25  -3  10    4.96    0.86
 -25   3  10    2.73    0.55
  25   3 -10    3.80    0.79
 -25   3  10    4.12    1.72
 -23  -3  10    3.45    1.21
 -23   3  10    3.40    1.05
 -23   3  10    2.94    0.64
  23   3 -10    2.49    0.47
 -21  -3  10    5.76    0.74
 -21   3  10    4.82    0.71
 -21   3  10    5.44    1.18
  21   3 -10    4.18    0.61
 -19  -3  10   30.94    2.15
 -19  -3  10   29.13    1.48
  19   3 -10   29.60    1.41
 -19   3  10   32.03    1.95
 -19   3  10   27.10    1.75
  17   3 -10   17.04    1.19
 -17   3  10   19.29    1.32
 -15  -3  10   35.91    1.45
  15   3 -10   36.10    1.71
 -15   3  10   37.27    1.74
 -13  -3  10   16.81    0.93
 -13  -3  10   14.49    1.72
  13   3 -10   15.02    1.22
 -11  -3  10   56.64    2.53
  11  -3 -10   55.19    2.06
 -11  -3  10   54.10    1.75
  11   3 -10   52.54    2.17
 -11   3  10   56.99    2.25
   9  -3 -10    7.91    0.99
  -9  -3  10    8.37    1.18
  -9  -3  10    9.29    0.64
  -9   3  10   12.05    1.21
   9   3 -10    9.78    1.13
   7  -3 -10   39.28    1.35
   7  -3 -10   34.84    1.66
   7  -3 -10   39.67    1.30
  -7  -3  10   37.81    2.04
   7   3 -10   38.11    1.81
  -7   3  10   37.58    1.87
  -5  -3  10   23.12    1.66
   5  -3 -10   20.76    1.33
  -5   3  10   22.46    1.50
   5   3 -10   19.18    1.39
  -3  -3  10    7.33    1.12
   3  -3 -10    6.33    0.81
   3   3 -10    7.31    0.89
   1   3 -10   67.80    2.68
  -1   3 -10   28.60    1.63
  -3   3 -10   46.78    2.14
   3   3  10   48.51    2.35
   5   3  10    8.86    1.24
  -5   3 -10   10.79    1.30
  -7  -3 -10    4.79    0.95
  -7   3 -10    3.19    0.86
   7   3  10    4.28    1.07
 -22  -4  10    0.35    1.05
 -22   4  10    0.07    0.62
 -22   4  10    1.29    1.10
  22   4 -10    0.44    0.70
  22   4 -10    0.67    0.69
 -20  -4  10    0.64    1.11
 -20  -4  10    0.95    0.68
 -20   4  10    1.00    0.60
  20   4 -10   -0.65    0.57
 -20   4  10    1.58    1.02
 -18  -4  10    1.48    1.65
 -18  -4  10   -0.43    0.80
 -18   4  10    0.73    0.57
  18   4 -10    0.36    0.68
  18   4 -10    0.15    0.58
 -16  -4  10    7.50    0.83
  16   4 -10    8.55    1.10
 -16   4  10    8.37    1.09
  16   4 -10    7.50    0.98
 -14  -4  10    7.35    0.83
  14   4 -10    6.10    0.91
 -14   4  10    7.60    1.07
  14   4 -10    6.67    0.83
 -12  -4  10    3.67    0.51
 -12   4  10    3.49    0.71
  12   4 -10    3.50    0.71
  10  -4 -10   18.73    1.20
  10   4 -10   19.23    1.33
 -10   4  10   16.80    1.34
   8  -4 -10    2.93    0.65
   8   4 -10    2.97    0.71
  -8   4  10    2.54    0.74
  -6  -4  10   -1.59    0.76
   6   4 -10   -0.14    0.60
  -6   4  10    0.63    0.77
   4   4 -10    6.53    0.89
   2  -4 -10   -0.15    0.61
   2   4 -10    0.16    0.64
   0  -4 -10    1.05    0.75
  -2  -4 -10    7.06    1.08
  -2   4 -10    5.01    0.89
   2   4  10    4.50    1.04
  -4  -4 -10    7.78    1.03
  -4   4 -10    8.62    1.13
   4   4  10    7.86    1.23
 -15  -5  10   18.06    1.94
  15   5 -10   12.10    1.34
 -15   5  10   12.37    1.46
 -13  -5  10   24.40    2.12
  13   5 -10   27.19    2.11
  13   5 -10   24.31    1.68
 -11  -5  10   11.02    1.49
  11   5 -10   11.72    1.55
 -11   5  10    8.59    1.13
  11   5 -10   11.35    1.49
   9  -5 -10    4.90    0.76
  -9   5  10    4.46    0.95
   9   5 -10    4.11    0.91
   7  -5 -10    2.45    0.74
  -7   5  10    1.66    0.80
   7   5 -10    5.05    1.35
   5  -5 -10    7.02    1.39
  -5   5  10    6.29    1.12
   3  -5 -10    8.51    1.09
  -3   5  10    8.44    1.21
   3   5 -10   11.15    1.46
 -30   0  11   -1.33    1.13
 -28   0  11   -1.72    0.98
 -26   0  11   -1.36    0.88
  24   0 -11    0.23    0.55
 -24   0  11   -0.43    0.95
  22   0 -11    0.51    0.61
 -22   0  11    1.03    1.07
  20   0 -11   -0.57    0.50
 -20   0  11    0.40    0.99
  18   0 -11   -0.37    0.39
 -18   0  11    0.30    1.01
  18   0 -11   -0.09    0.43
 -16   0  11   -0.09    0.95
  16   0 -11    0.02    0.42
 -14   0  11    1.23    0.91
  14   0 -11   -0.18    0.39
 -12   0  11    0.14    0.79
  12   0 -11   -0.07    0.39
 -10   0  11    0.86    0.73
 -10   0  11    0.53    0.55
  10   0 -11   -0.17    0.39
   8   0 -11    0.14    0.37
   8   0 -11    0.14    0.41
  -8   0  11    0.63    0.71
  -8   0  11    0.48    0.56
  -6   0  11    0.20    0.66
   6   0 -11   -0.03    0.40
  -6   0  11   -0.51    0.65
   6   0 -11   -0.02    0.39
   4   0 -11    0.67    0.46
   4   0 -11   -0.19    0.49
  -4   0  11    0.79    0.79
  -4   0  11    0.35    0.63
   2   0 -11    0.41    0.61
   2   0 -11   -0.18    0.51
  -2   0  11   -0.02    0.58
   0   0 -11    0.20    0.57
   0   0  11   -0.37    0.47
  -2   0 -11    0.57    0.66
  -2   0 -11   -0.38    0.57
  -4   0 -11   -0.73    0.50
  -4   0 -11    0.15    0.60
  -6   0 -11    0.60    0.68
  -8   0 -11   -0.47    0.63
 -10   0 -11    0.40    0.72
 -29  -1  11    9.68    1.48
 -29   1  11   13.24    1.78
 -27  -1  11   30.97    2.18
 -27   1  11   32.61    2.17
 -25  -1  11   16.51    1.83
 -25   1  11   18.22    1.75
  25   1 -11   14.13    1.36
 -23  -1  11   78.69    3.41
  23   1 -11   82.72    2.86
 -23   1  11   83.37    3.43
 -21  -1  11   17.47    1.99
  21  -1 -11   17.60    1.02
 -21   1  11   17.09    1.81
 -21   1  11   17.76    0.92
  21   1 -11   16.91    1.22
  19  -1 -11    9.39    0.75
  19  -1 -11    8.41    0.76
 -19  -1  11    9.04    1.54
  19   1 -11    7.77    1.02
  19   1 -11    9.60    0.91
 -19   1  11    7.96    1.29
 -19   1  11    9.89    0.88
  17  -1 -11   18.56    0.93
 -17  -1  11   21.10    1.94
 -17   1  11   19.09    1.12
 -17   1  11   19.43    1.74
  17   1 -11   17.24    1.20
  15  -1 -11   12.81    0.78
 -15  -1  11   12.96    1.75
 -15   1  11   13.57    1.57
  15   1 -11   12.07    1.06
 -15   1  11   12.55    1.05
  13  -1 -11    9.82    0.71
 -13  -1  11   11.68    1.41
 -13   1  11   11.23    1.04
 -13   1  11   10.69    1.35
  13   1 -11   10.16    0.95
 -11  -1  11   33.31    1.83
  11  -1 -11   32.20    1.24
  11  -1 -11   31.85    1.37
 -11   1  11   32.26    1.75
  11   1 -11   32.45    1.45
 -11   1  11   31.81    1.57
   9  -1 -11   36.12    1.35
   9  -1 -11   34.64    1.45
  -9  -1  11   34.26    1.77
  -9   1  11   34.89    1.70
  -9   1  11   35.00    1.75
   9   1 -11   36.42    1.54
  -7  -1  11    8.90    1.12
   7  -1 -11    8.05    0.74
   7  -1 -11    7.31    0.73
  -7   1  11    9.31    1.13
  -7   1  11    5.39    0.85
   7   1 -11    7.01    0.79
   5  -1 -11    3.49    0.55
  -5  -1  11    3.53    0.75
  -5   1  11    3.07    0.75
   5   1 -11    2.75    0.47
  -5   1  11    2.43    0.83
   5   1 -11    4.38    0.69
   3  -1 -11    1.33    0.64
  -3  -1  11    1.50    0.63
   3  -1 -11    1.60    0.56
  -3   1  11    1.12    0.83
   3   1 -11    1.47    0.44
  -3   1  11    1.90    0.71
   3   1 -11    0.75    0.61
   1  -1 -11   34.28    1.68
  -1  -1  11   36.31    1.46
   1  -1 -11   37.82    1.72
  -1   1  11   34.29    2.02
   1   1 -11   37.28    1.77
  -1   1  11   36.09    1.58
   1   1 -11   36.14    1.44
   1  -1  11   35.94    1.31
  -1  -1 -11   32.06    1.68
  -1   1 -11   36.52    1.33
   1   1  11   31.89    2.00
  -1   1 -11   34.87    2.03
  -1   1 -11   30.63    1.40
  -3  -1 -11   15.44    1.36
   3   1  11   15.43    1.50
  -3   1 -11   13.66    1.11
  -5  -1 -11   28.53    1.63
  -5   1 -11   30.53    1.54
  -7  -1 -11    4.12    0.85
   7   1  11    5.26    0.98
  -7   1 -11    5.35    0.79
  -7   1 -11    4.97    0.87
  -9  -1 -11   15.85    2.02
  -9   1 -11   12.58    1.43
  -9   1 -11   14.01    1.23
 -28  -2  11   74.13    3.89
 -28  -2  11   67.48    2.67
 -28   2  11   66.03    3.86
 -26  -2  11   64.43    3.15
 -26   2  11   68.85    3.26
  26   2 -11   68.07    2.81
 -24  -2  11   52.51    2.92
  24   2 -11   49.21    2.19
 -24   2  11   56.93    2.98
 -24   2  11   53.30    1.78
 -22  -2  11   46.89    2.59
 -22   2  11   43.97    2.41
 -22   2  11   45.94    1.65
  22   2 -11   45.97    1.55
 -20  -2  11   51.42    2.72
 -20   2  11   52.16    1.69
  20   2 -11   52.90    2.14
 -20   2  11   54.18    2.59
  20   2 -11   56.31    1.81
 -20   2  11   53.62    1.90
 -18  -2  11   56.81    2.88
 -18   2  11   55.54    1.72
 -18   2  11   55.32    2.01
  18   2 -11   53.83    2.19
 -18   2  11   57.07    2.89
 -16  -2  11  119.07    4.27
  16   2 -11  117.91    3.80
 -16   2  11  118.67    3.66
 -16   2  11  120.40    3.30
 -16   2  11  116.90    4.11
 -14  -2  11  124.80    4.30
  14  -2 -11  123.36    3.41
  14   2 -11  121.20    3.88
 -14   2  11  125.44    3.85
 -14   2  11  123.81    4.17
  12  -2 -11   60.02    1.81
  12  -2 -11   60.61    2.17
 -12  -2  11   60.95    2.77
  12   2 -11   62.68    2.29
 -12   2  11   58.91    2.50
 -12   2  11   59.87    2.29
 -10  -2  11   44.05    2.56
  10  -2 -11   47.36    1.48
  10  -2 -11   42.82    1.76
 -10   2  11   45.19    2.10
  10   2 -11   46.95    1.91
 -10   2  11   39.35    2.22
   8  -2 -11   22.60    1.29
  -8  -2  11   23.84    1.65
   8  -2 -11   25.46    1.05
   8   2 -11   24.46    1.42
  -8   2  11   23.87    1.57
  -8   2  11   22.78    1.53
  -6  -2  11  179.72    4.95
   6  -2 -11  183.34    5.30
  -6  -2  11  176.52    5.37
   6  -2 -11  179.01    5.06
   6   2 -11  177.15    5.35
  -6   2  11  180.47    5.39
   4  -2 -11   75.08    2.69
  -4  -2  11   76.71    2.34
  -4  -2  11   77.41    2.71
   4  -2 -11   77.27    2.52
   4   2 -11   79.64    2.81
  -4   2  11   81.03    2.74
   2  -2 -11  182.10    5.42
  -2  -2  11  181.75    5.31
   2   2 -11  180.39    5.49
  -2   2  11  186.48    5.37
   2   2 -11  188.67    5.01
  -2   2  11  170.59    5.82
   0  -2  11   73.80    2.47
   0  -2 -11   73.01    2.68
   0   2 -11   74.75    2.26
   0   2  11   75.63    2.53
   0   2 -11   74.11    2.76
  -2  -2 -11   42.70    2.00
  -2   2 -11   45.28    1.55
   2   2  11   45.50    1.77
  -2   2 -11   42.13    2.01
  -4  -2 -11   20.87    1.67
   4   2  11   22.99    1.96
  -4   2 -11   24.34    1.13
  -4   2 -11   21.99    1.58
   4   2  11   25.67    1.30
  -6  -2 -11   59.67    2.72
  -6   2 -11   58.09    2.95
  -6   2 -11   59.78    2.10
   6   2  11   58.09    2.84
  -8  -2 -11   30.25    1.92
   8   2  11   30.37    2.23
  -8   2 -11   32.13    1.61
  -8   2 -11   27.79    1.85
 -25  -3  11   37.53    1.85
 -25  -3  11   38.51    2.54
  25   3 -11   39.10    2.00
 -25   3  11   38.16    2.51
 -25   3  11   34.98    1.59
 -23  -3  11   67.91    3.21
 -23   3  11   64.40    2.45
  23   3 -11   63.13    2.08
 -23   3  11   69.20    3.16
 -21  -3  11  118.58    4.53
 -21  -3  11  121.82    3.81
 -21   3  11  123.19    3.94
 -21   3  11  118.32    4.41
  21   3 -11  123.77    3.73
 -19  -3  11  167.72    4.92
 -19   3  11  165.10    5.02
  19   3 -11  166.35    5.01
 -17  -3  11  113.16    3.53
 -17   3  11  118.07    3.74
 -15   3  11   60.73    2.36
 -13  -3  11   56.09    2.67
  13   3 -11   57.42    2.27
 -13   3  11   58.39    2.55
 -11  -3  11  178.49    5.67
  11  -3 -11  179.21    5.30
  11   3 -11  181.04    5.44
 -11   3  11  179.74    5.48
   9  -3 -11  138.93    4.32
  -9  -3  11  144.17    4.65
   9   3 -11  143.49    4.46
  -9   3  11  139.74    4.52
   7  -3 -11  178.57    5.42
   7  -3 -11  183.75    4.97
  -7  -3  11  173.55    5.51
  -7   3  11  174.18    5.51
   7   3 -11  182.19    5.44
   5  -3 -11  227.20    6.19
   5  -3 -11  222.17    6.48
  -5  -3  11  221.17    6.61
  -5   3  11  218.55    6.71
   5   3 -11  220.12    6.56
  -3  -3  11  168.03    5.22
   3   3 -11  170.10    5.22
   1   3 -11   86.86    3.13
   1   3  11   77.71    3.19
  -1   3 -11   81.64    3.03
   3   3  11  123.36    4.50
  -3   3 -11  121.96    4.16
  -5  -3 -11   39.41    2.08
  -5   3 -11   36.77    2.07
   5   3  11   37.44    2.40
 -22  -4  11   55.79    3.07
 -22   4  11   55.88    2.32
 -22   4  11   62.70    3.03
  22   4 -11   61.18    2.35
  22   4 -11   54.90    2.53
 -20  -4  11   81.51    2.82
 -20  -4  11   78.94    3.59
 -20   4  11   82.34    2.93
  20   4 -11   81.57    3.13
 -20   4  11   76.17    3.48
  20   4 -11   81.66    2.90
 -18  -4  11   95.92    4.47
 -18  -4  11  100.85    3.20
  18   4 -11   93.63    4.35
  18   4 -11   94.39    3.27
 -18   4  11   93.66    3.31
 -16  -4  11  104.83    3.16
  16   4 -11  103.62    3.48
 -16   4  11  100.03    3.51
  16   4 -11   99.75    3.58
 -14  -4  11  147.87    5.13
 -14  -4  11  152.03    4.25
  14   4 -11  148.83    4.77
 -14   4  11  145.97    4.74
 -12  -4  11   58.68    2.74
  12   4 -11   57.49    2.40
 -12   4  11   58.29    2.44
 -10   4  11   68.25    2.86
  10   4 -11   68.92    2.70
  -8   4  11  128.32    4.47
   8   4 -11  133.12    4.44
   6  -4 -11  121.99    4.30
   6  -4 -11  134.06    3.65
  -6   4  11  124.73    4.37
   4  -4 -11  152.01    4.81
   4   4 -11  150.77    4.88
  -4   4  11  153.15    5.11
   2  -4 -11  110.45    3.88
   2   4 -11  104.32    3.70
  -2   4  11  102.34    4.02
   0  -4 -11  105.00    3.71
   0   4  11  101.82    3.95
   0   4 -11  105.37    4.38
  -2  -4 -11   45.61    2.23
   2   4  11   42.45    2.45
  -2   4 -11   42.96    2.25
 -13  -5  11   54.13    2.85
  13   5 -11   49.96    2.32
  13   5 -11   50.22    2.47
 -11  -5  11   71.25    3.25
 -11   5  11   69.29    2.93
  11   5 -11   69.17    2.92
   9  -5 -11   74.11    2.97
   9   5 -11   76.15    3.00
  -9   5  11   73.39    3.11
   7  -5 -11   41.86    2.06
  -7   5  11   42.52    2.32
   7   5 -11   42.53    2.18
 -30   0  12   64.89    3.66
 -28   0  12   61.30    3.02
 -26   0  12  155.74    5.40
 -24   0  12  226.40    7.12
  24   0 -12  222.47    6.47
 -22   0  12   83.48    3.43
  22   0 -12   81.78    2.79
 -20   0  12  194.64    6.33
  20   0 -12  187.81    5.78
  20   0 -12  196.25    5.31
 -18   0  12   75.69    3.19
  18   0 -12   77.38    2.53
  16   0 -12   69.89    2.38
  14   0 -12   11.76    0.89
  12   0 -12  345.85    9.47
 -12   0  12  343.82    9.86
  10   0 -12  295.11    8.20
 -10   0  12  296.71    8.50
  -8   0  12  495.52   13.54
   8   0 -12  482.94   13.27
   8   0 -12  496.80   13.37
  -8   0  12  494.91   13.79
  -6   0  12  242.39    6.71
  -6   0  12  239.96    7.01
   6   0 -12  211.86    6.84
   6   0 -12  236.17    6.53
  -4   0  12   97.47    3.14
   4   0 -12  101.38    3.26
   4   0 -12   97.28    3.09
   2   0 -12   57.94    2.25
  -2   0  12   57.24    1.99
   0   0 -12   48.86    2.04
   0   0 -12   49.62    1.98
  -2   0 -12  236.82    6.98
  -2   0 -12  237.11    6.80
  -4   0 -12  243.49    7.71
  -4   0 -12  244.62    7.04
  -6   0 -12  190.75    5.69
  -6   0 -12  189.58    6.33
  -8   0 -12  111.34    4.01
  -8   0 -12  116.89    3.83
 -27  -1  12   95.80    3.93
 -27   1  12  101.55    4.00
  27   1 -12   96.36    3.40
 -25  -1  12   65.02    3.07
 -25   1  12   68.47    3.07
  25   1 -12   63.90    2.79
 -23  -1  12  182.00    6.16
  23   1 -12  183.26    5.65
 -23   1  12  194.41    6.19
  21  -1 -12   83.44    2.48
 -21  -1  12   87.13    3.63
  21  -1 -12   82.99    2.66
  21   1 -12   80.95    2.89
  21   1 -12   88.51    2.57
 -21   1  12   85.67    3.50
 -21   1  12   86.51    2.68
 -19  -1  12  107.34    4.07
  19  -1 -12  106.35    3.17
  19   1 -12  105.06    3.42
 -19   1  12  106.23    3.29
 -19   1  12  103.94    3.95
  17  -1 -12   74.40    2.36
 -17  -1  12   72.63    3.24
 -17   1  12   75.97    2.58
 -17   1  12   78.38    3.17
  17   1 -12   75.96    2.63
  15  -1 -12  167.00    4.71
 -15  -1  12  165.78    5.48
 -15   1  12  165.47    5.42
  15   1 -12  173.09    4.96
 -15   1  12  163.82    4.98
  13  -1 -12  204.40    5.55
 -13  -1  12  197.98    6.63
  13   1 -12  194.34    5.83
 -13   1  12  196.42    6.31
 -13   1  12  197.81    5.85
 -11  -1  12  198.03    6.10
  11  -1 -12  205.75    5.77
  11  -1 -12  202.99    5.63
  11   1 -12  201.44    5.91
 -11   1  12  199.78    6.14
 -11   1  12  196.11    5.98
  -9  -1  12  267.18    7.69
   9  -1 -12  265.35    7.48
   9  -1 -12  267.41    7.38
  -9   1  12  266.18    7.77
   9   1 -12  267.24    7.56
   7  -1 -12  173.45    5.10
  -7  -1  12  174.90    5.25
   7  -1 -12  172.26    5.01
   7   1 -12  178.35    5.21
   7   1 -12  173.88    4.91
  -7   1  12  173.82    5.32
  -7   1  12  172.67    5.47
   5  -1 -12  114.20    3.52
  -5  -1  12  111.23    3.55
   5  -1 -12  116.80    3.58
   5   1 -12  116.75    3.38
  -5   1  12  112.46    3.68
   5   1 -12  113.99    3.65
  -5   1  12  111.91    3.95
  -3  -1  12  195.24    5.55
   3  -1 -12  193.47    5.68
   3  -1 -12  197.46    5.69
  -3   1  12  199.04    5.70
   3   1 -12  189.11    5.77
   3   1 -12  193.74    5.47
  -3   1  12  192.60    6.08
  -1  -1  12  125.40    3.68
   1  -1 -12  126.66    3.94
   1  -1 -12  121.16    3.92
   1   1 -12  126.67    3.72
  -1   1  12  125.11    3.78
   1   1 -12  125.25    4.10
  -1  -1 -12   95.05    3.19
  -1  -1 -12   97.49    3.19
   1   1  12   86.37    3.43
  -1   1 -12   95.65    2.98
  -3  -1 -12   78.64    2.83
  -3   1 -12   78.07    2.67
  -5  -1 -12  104.64    3.60
  -5   1 -12  111.35    3.43
   5   1  12  102.24    3.94
  -7  -1 -12   92.95    3.87
  -7   1 -12   90.54    3.06
  -7   1 -12   88.70    3.37
 -28  -2  12   47.06    2.80
  28   2 -12   49.37    2.31
 -28   2  12   49.85    2.84
 -26  -2  12   56.83    2.99
  26   2 -12   57.24    2.65
 -26   2  12   58.16    2.99
 -24  -2  12   48.56    2.89
 -24   2  12   49.36    2.74
  24   2 -12   50.08    2.18
 -24   2  12   49.76    1.80
 -22  -2  12   48.85    2.72
  22   2 -12   48.86    1.69
 -22   2  12   48.59    2.55
 -22   2  12   48.45    1.78
  20   2 -12   77.24    2.78
 -20   2  12   77.83    2.57
  18  -2 -12   82.21    2.38
  18   2 -12   80.99    2.93
 -18   2  12   82.85    2.73
 -18   2  12   79.15    2.38
 -16  -2  12  116.44    4.31
  16  -2 -12  122.79    3.33
 -16   2  12  117.38    4.15
 -16   2  12  119.93    3.77
  16   2 -12  117.04    3.81
 -14  -2  12  167.81    5.39
  14  -2 -12  169.04    4.53
  14   2 -12  163.54    4.99
 -14   2  12  163.64    5.28
 -14   2  12  159.19    5.29
 -12  -2  12   99.09    3.62
  12  -2 -12   95.71    3.14
  12  -2 -12  100.89    2.83
  12   2 -12   96.33    3.26
 -12   2  12   97.09    3.34
 -12   2  12   95.13    3.48
  10  -2 -12  125.98    4.04
 -10  -2  12  139.13    4.45
  10  -2 -12  133.40    3.80
 -10   2  12  132.27    4.37
  10   2 -12  132.68    4.19
 -10   2  12  134.86    4.30
   8  -2 -12   54.67    1.81
   8  -2 -12   50.44    2.02
   8   2 -12   53.83    2.15
  -8   2  12   50.89    2.29
  -6  -2  12  241.56    7.03
   6  -2 -12  241.60    7.16
   6  -2 -12  247.78    6.78
  -6   2  12  245.12    7.08
  -6   2  12  239.96    7.24
   6   2 -12  239.40    7.05
   4  -2 -12   43.69    1.73
   4  -2 -12   40.02    1.81
  -4  -2  12   43.70    1.85
  -4   2  12   40.61    1.87
  -4   2  12   37.70    2.08
   2  -2 -12   80.95    2.87
  -2  -2  12   79.47    2.71
   2  -2 -12   82.17    2.79
   2   2 -12   81.65    2.43
  -2   2  12   80.74    2.79
   0  -2 -12   57.89    2.35
   0   2  12   59.59    2.21
   0   2 -12   58.99    1.90
  -2  -2 -12   73.39    2.98
  -2   2 -12   75.40    2.93
   2   2  12   78.61    2.64
   2   2  12   77.59    3.26
  -2   2 -12   79.31    2.43
  -4  -2 -12   24.62    1.73
  -4   2 -12   19.31    2.13
  -4   2 -12   27.05    1.27
   4   2  12   22.97    1.97
  -6  -2 -12   25.53    1.79
  -6   2 -12   26.59    1.57
  -6   2 -12   23.67    1.80
   6   2  12   26.53    2.15
 -25  -3  12    5.81    1.42
 -25  -3  12    4.52    0.78
 -25   3  12    7.45    1.49
 -25   3  12    7.36    1.01
  25   3 -12    5.06    0.92
 -23  -3  12   15.89    1.16
  23   3 -12   13.75    1.07
  23   3 -12   15.90    1.47
 -23   3  12   18.12    1.43
 -21  -3  12   41.18    1.78
 -21  -3  12   38.97    2.56
 -21   3  12   40.80    2.37
  21   3 -12   38.59    2.02
 -21   3  12   42.76    1.89
  19   3 -12   12.01    1.31
 -19   3  12   12.21    1.20
 -17   3  12   36.10    1.74
 -15  -3  12   14.26    1.73
 -15   3  12   13.27    1.19
 -15   3  12   12.10    1.46
 -13  -3  12   26.62    1.95
 -13   3  12   27.62    1.55
 -13   3  12   27.75    1.78
 -11  -3  12   20.25    1.72
  11  -3 -12   19.30    1.22
 -11   3  12   20.04    1.41
  11   3 -12   20.25    1.38
   9  -3 -12   27.94    1.48
   9  -3 -12   31.38    1.16
  -9  -3  12   27.59    1.81
   9   3 -12   31.82    1.66
  -9   3  12   30.24    1.74
   7  -3 -12   10.45    1.15
  -7  -3  12    9.52    1.37
   7  -3 -12    8.68    0.80
  -7   3  12   10.19    1.25
   7   3 -12   11.36    1.19
   5  -3 -12   26.86    1.24
  -5  -3  12   26.70    1.72
  -5   3  12   24.92    1.70
   5   3 -12   26.43    1.55
  -3  -3  12   34.25    1.90
   3   3 -12   31.17    1.75
   1   3 -12   22.66    1.60
  -1  -3 -12   26.75    2.40
  -1   3 -12   23.22    1.68
  -3  -3 -12    0.57    0.73
  -3   3 -12    1.70    0.80
   3   3  12    0.72    1.01
 -22  -4  12    1.87    1.30
 -22  -4  12    0.56    0.70
 -22   4  12    1.17    0.68
  22   4 -12    2.35    0.89
 -22   4  12    2.38    1.10
  22   4 -12    2.05    0.77
 -20  -4  12    0.67    0.70
 -20  -4  12    1.91    1.29
  20   4 -12    0.33    0.66
  20   4 -12    0.35    0.65
 -20   4  12   -0.72    0.60
 -20   4  12   -0.69    0.93
 -18  -4  12   -0.21    0.81
 -18  -4  12    1.27    1.11
 -18   4  12    2.35    1.09
  18   4 -12    0.48    0.71
 -18   4  12   -0.75    0.57
  18   4 -12   -0.65    0.62
 -16  -4  12    4.39    0.53
 -16   4  12    3.96    0.82
  16   4 -12    5.36    1.51
 -14  -4  12    5.36    1.28
 -14  -4  12    4.17    0.57
 -14   4  12    4.65    0.87
  14   4 -12    4.28    0.84
 -12  -4  12    2.80    1.05
  12  -4 -12    2.76    0.63
 -12   4  12    3.46    0.80
  12   4 -12    2.78    0.76
  10  -4 -12    3.00    0.70
 -10  -4  12    2.72    1.05
  10   4 -12    3.27    0.83
 -10   4  12    2.88    0.75
   8  -4 -12   -0.20    0.57
   8   4 -12    1.62    0.72
  -8   4  12    1.02    0.72
   6  -4 -12    0.73    0.69
   6  -4 -12    0.37    0.50
   6   4 -12   -0.66    0.64
   4  -4 -12    3.84    1.02
  -4   4  12    5.06    1.07
   4   4 -12    6.50    1.16
   2  -4 -12    1.29    0.76
  -2   4  12    0.84    0.80
   2   4 -12    0.75    0.72
   0  -4 -12    0.53    0.74
   0   4 -12    0.74    0.70
   0   4  12    0.35    0.90
 -30   0  13   -1.69    1.10
 -28   0  13   -1.46    1.05
  26   0 -13    0.19    0.57
 -26   0  13    1.34    1.14
  24   0 -13   -0.54    0.54
 -24   0  13    1.22    1.00
  22   0 -13   -1.00    0.55
  20   0 -13   -0.82    0.61
 -18   0  13    1.05    0.98
  18   0 -13   -0.12    0.53
 -16   0  13    0.93    1.08
  16   0 -13   -0.19    0.50
 -14   0  13    0.13    1.01
  14   0 -13    0.87    0.52
 -12   0  13    0.67    1.15
  12   0 -13    0.01    0.54
 -10   0  13    0.97    0.90
  10   0 -13   -0.49    0.49
  10   0 -13   -0.18    0.53
   8   0 -13   -0.78    0.55
   8   0 -13    0.06    0.63
  -8   0  13   -0.32    0.79
   6   0 -13    0.09    0.60
   6   0 -13    0.41    0.66
  -6   0  13    0.80    0.78
   4   0 -13   -0.33    0.60
   4   0 -13    0.02    0.69
  -4   0  13   -0.76    0.88
  -2   0  13   -0.29    0.53
   2   0 -13   -0.11    0.54
   2   0 -13   -0.49    0.56
   0   0 -13   -0.08    0.55
   0   0 -13    0.05    0.56
  -2   0 -13   -0.05    0.59
  -2   0 -13    0.66    0.72
  -4   0 -13    0.46    0.68
  -4   0 -13    0.57    0.65
  -6   0 -13   -0.35    0.66
  -6   0 -13   -0.32    0.72
 -29  -1  13   22.84    2.21
 -29   1  13   22.37    2.14
 -27  -1  13    5.79    1.44
  27   1 -13    7.11    0.93
 -27   1  13    5.93    1.40
 -25  -1  13    4.47    1.98
 -25   1  13    6.17    1.93
 -23  -1  13    6.15    1.43
  23  -1 -13    6.53    0.72
 -23   1  13    5.32    1.16
  23   1 -13    4.61    0.72
  21  -1 -13    8.64    0.88
  21   1 -13    8.43    1.03
 -21   1  13   10.78    0.91
 -19  -1  13   12.97    1.60
  19  -1 -13   12.55    0.87
 -19   1  13   10.92    1.50
 -19   1  13   12.96    1.08
  19   1 -13   11.56    1.13
 -17  -1  13   17.29    2.00
  17  -1 -13   15.48    0.94
  17   1 -13   14.79    1.22
 -17   1  13   16.68    1.25
 -17   1  13   16.74    1.77
 -15  -1  13   80.17    3.32
  15  -1 -13   75.76    2.44
  15   1 -13   79.14    2.70
 -15   1  13   78.92    3.20
 -15   1  13   74.54    2.77
  13  -1 -13   40.21    1.53
 -13  -1  13   38.95    2.33
 -13   1  13   40.35    1.96
 -13   1  13   39.75    2.24
  13   1 -13   38.54    1.77
  11  -1 -13   27.12    1.35
  11  -1 -13   24.97    1.22
  11   1 -13   25.37    1.46
 -11   1  13   26.46    1.77
   9  -1 -13    2.40    0.54
   9  -1 -13    0.81    0.58
  -9  -1  13    1.55    0.93
  -9   1  13   -0.43    0.86
   9   1 -13    1.20    0.62
  -9   1  13    2.37    0.86
  -7  -1  13    3.71    0.89
   7  -1 -13    2.79    0.64
   7  -1 -13    2.84    0.65
  -7   1  13    3.60    0.92
   7   1 -13    2.78    0.69
   7   1 -13    3.56    0.52
  -7   1  13    2.18    0.86
   5  -1 -13   31.87    1.59
  -5  -1  13   32.60    1.62
   5  -1 -13   35.70    1.67
   5   1 -13   31.97    1.66
  -5   1  13   33.77    2.03
   5   1 -13   34.46    1.38
  -5   1  13   35.53    1.77
   3  -1 -13   48.46    1.98
   3  -1 -13   46.97    1.95
  -3  -1  13   47.22    1.81
   3   1 -13   47.37    2.03
  -3   1  13   46.95    1.94
   3   1 -13   47.23    1.75
  -1  -1  13   68.16    2.14
   1  -1 -13   63.70    2.40
   1  -1 -13   65.06    2.40
   1   1 -13   59.24    2.41
  -1   1  13   62.95    2.21
  -1  -1 -13   58.27    2.32
  -1  -1 -13   58.66    3.07
  -1   1 -13   61.85    2.22
   1   1  13   56.74    2.83
  -3  -1 -13   28.29    1.67
  -3  -1 -13   28.15    1.61
  -3   1 -13   27.12    1.47
   3   1  13   27.32    1.98
  -5   1 -13    4.18    0.87
  -5   1 -13    3.35    0.70
   5   1  13    4.44    1.07
 -28  -2  13   49.65    2.83
 -28   2  13   43.58    2.73
  28   2 -13   44.19    2.23
  26   2 -13   36.34    2.37
 -24  -2  13    9.81    1.61
  24   2 -13    9.98    1.19
 -24   2  13   12.99    0.98
  24   2 -13   11.40    0.84
 -24   2  13   10.35    1.46
 -22   2  13    9.87    0.95
  20   2 -13   34.59    1.76
 -20   2  13   35.07    1.57
  18  -2 -13  111.58    3.15
 -18   2  13  109.29    3.21
  18   2 -13  109.19    3.63
 -18   2  13  110.89    3.57
 -16  -2  13  188.75    6.17
  16  -2 -13  193.47    5.26
  16   2 -13  197.75    5.96
 -16   2  13  190.32    5.77
 -16   2  13  188.83    6.08
  14  -2 -13  104.75    2.97
 -14  -2  13  102.43    3.82
 -14   2  13  101.05    3.49
 -14   2  13  100.14    3.71
  14   2 -13  103.45    3.42
  12  -2 -13   55.40    1.79
 -12  -2  13   53.73    2.58
  12  -2 -13   53.54    2.16
  12   2 -13   54.06    2.19
 -12   2  13   55.33    2.49
 -12   2  13   53.55    2.32
  10  -2 -13   35.49    1.83
  10  -2 -13   35.65    1.40
 -10  -2  13   37.19    2.10
 -10   2  13   36.80    2.03
 -10   2  13   37.03    1.93
  10   2 -13   35.39    1.72
   8  -2 -13   29.47    1.30
   8  -2 -13   27.01    1.44
  -8  -2  13   29.85    1.90
  -8   2  13   27.55    1.77
  -8   2  13   31.20    1.90
   6  -2 -13   36.44    1.72
  -6  -2  13   35.24    2.18
   6  -2 -13   40.53    1.64
  -6   2  13   37.25    2.03
   4  -2 -13  138.04    4.18
   4  -2 -13  134.29    4.26
  -4  -2  13  131.86    4.19
  -4   2  13  138.36    4.33
  -2  -2  13   79.78    2.71
   2  -2 -13   78.06    2.87
   2  -2 -13   80.44    2.79
   2   2 -13   81.03    2.44
  -2   2  13   80.06    2.83
   0  -2 -13   72.71    2.76
   0   2  13   63.99    3.32
   0   2 -13   76.97    2.30
   0   2  13   72.88    2.58
  -2  -2 -13   59.05    2.58
   2   2  13   51.14    3.93
  -2   2 -13   63.30    2.05
   2   2  13   58.87    2.49
  -4  -2 -13   28.14    1.81
  -4   2 -13   29.30    1.64
  -4   2 -13   24.57    1.79
   4   2  13   28.99    2.20
 -25  -3  13   77.27    3.68
 -25  -3  13   84.03    2.89
 -25   3  13   77.40    2.95
 -25   3  13   79.44    3.61
  25   3 -13   75.72    3.05
 -23  -3  13  113.49    4.60
 -23  -3  13  117.04    3.67
 -23   3  13  116.81    3.76
 -23   3  13  115.33    4.48
  23   3 -13  114.54    3.80
  23   3 -13  111.57    3.96
 -21   3  13   86.21    3.98
 -21   3  13  101.00    3.30
  21   3 -13  107.83    3.28
  21   3 -13   88.12    3.43
 -19   3  13   81.42    2.91
 -17   3  13   54.90    2.25
 -17   3  13   53.89    3.08
 -15   3  13  124.65    4.09
 -13  -3  13  135.26    4.62
 -13   3  13  129.58    4.58
 -13   3  13  131.91    4.33
 -11  -3  13  139.29    4.69
 -11   3  13  140.38    4.60
 -11   3  13  141.87    4.68
  -9  -3  13  133.92    4.41
   9  -3 -13  136.42    3.78
  -9   3  13  133.00    4.41
   9   3 -13  117.76    4.24
  -9   3  13  133.76    4.41
  -7  -3  13  107.63    3.70
   7  -3 -13  107.62    3.24
  -7   3  13  105.57    3.83
   7   3 -13  103.68    3.64
   5  -3 -13   29.87    1.51
  -5  -3  13   32.54    1.86
  -5   3  13   28.89    1.86
   5   3 -13   31.11    1.76
   3  -3 -13   51.77    2.09
  -3  -3  13   50.24    2.26
  -3   3  13   52.02    2.30
   3   3 -13   51.93    2.33
   1  -3 -13   64.90    2.73
  -1   3  13   68.26    2.71
  -1   3  13   63.95    3.08
  -1  -3 -13   82.16    3.19
   1   3  13   88.94    3.23
  -1   3 -13   84.61    3.31
   1   3  13   82.39    3.57
 -20  -4  13   84.19    3.80
 -20  -4  13   86.33    2.95
  20   4 -13   89.79    3.31
 -20   4  13   81.57    3.62
 -20   4  13   86.95    3.15
 -18  -4  13   78.70    3.50
 -18  -4  13   88.18    3.78
  18   4 -13   90.37    3.31
 -18   4  13   87.46    3.64
 -18   4  13   83.94    3.16
 -16  -4  13   91.56    3.78
 -16  -4  13   86.31    2.74
  16   4 -13   90.28    3.35
 -16   4  13   88.57    3.29
 -14  -4  13   51.27    3.92
 -14   4  13   54.29    2.39
  14   4 -13   50.69    2.45
  12  -4 -13   98.41    3.38
 -12  -4  13   97.74    3.84
 -12   4  13   98.44    3.62
 -10  -4  13  100.81    3.89
  10  -4 -13  108.27    3.86
 -10   4  13   99.43    4.18
   8  -4 -13   98.38    4.11
  -8  -4  13  114.37    4.17
   8   4 -13  106.52    4.22
  -8   4  13  113.43    4.08
  -6  -4  13   88.92    3.79
   6  -4 -13   80.19    2.86
   6  -4 -13   86.93    3.20
   6   4 -13   90.10    3.32
  -6   4  13   87.87    3.52
   4  -4 -13   57.25    2.55
  -4   4  13   60.77    2.85
   4   4 -13   62.24    2.64
 -30   0  14   18.48    2.14
  28   0 -14   46.75    2.25
  26   0 -14   18.54    1.27
 -26   0  14   15.74    1.96
  24   0 -14  129.71    4.02
  22   0 -14  280.55    7.92
  20   0 -14  176.25    5.19
 -18   0  14  107.44    4.06
  18   0 -14  112.74    3.51
 -16   0  14   72.08    3.03
  16   0 -14   62.95    3.00
  14   0 -14  102.11    4.26
 -14   0  14  118.33    4.05
 -12   0  14  146.69    4.84
  12   0 -14  144.76    4.42
  10   0 -14  258.80    7.40
 -10   0  14  263.95    7.66
  10   0 -14  256.41    7.30
   8   0 -14  372.68   10.33
  -8   0  14  367.94   10.34
   8   0 -14  363.53   10.24
   6   0 -14  167.03    4.94
   6   0 -14  168.59    5.09
  -6   0  14  168.19    5.04
   4   0 -14  112.51    3.72
   4   0 -14  119.15    3.62
  -4   0  14  111.60    3.52
   2   0 -14  121.25    4.05
  -2   0  14  119.35    3.57
   2   0 -14  120.48    3.77
   0   0 -14  235.18    7.22
   0   0 -14  242.42    6.90
  -2   0 -14   93.35    3.43
  -2   0 -14   94.45    3.20
  -4   0 -14  144.29    4.49
  -4   0 -14  139.92    4.72
 -29  -1  14   38.80    2.68
 -29   1  14   37.66    2.56
  29   1 -14   44.88    2.61
 -27  -1  14   39.63    4.17
  27   1 -14   40.51    1.92
 -25  -1  14  110.64    4.45
  25  -1 -14  113.87    3.60
 -25   1  14  115.85    4.42
  23  -1 -14   67.96    2.33
  23   1 -14   68.31    2.53
  21  -1 -14  144.40    4.26
  21   1 -14  145.28    4.52
 -21   1  14  147.27    4.36
  19  -1 -14  136.66    4.21
 -19  -1  14  136.17    4.86
 -19   1  14  138.29    4.80
 -19   1  14  141.59    4.25
  19   1 -14  133.12    4.25
 -17  -1  14  201.44    6.44
  17  -1 -14  198.98    5.60
  17   1 -14  198.61    5.84
 -17   1  14  196.34    5.93
 -17   1  14  195.62    6.36
 -15  -1  14  111.76    4.12
  15  -1 -14  110.07    3.35
 -15   1  14  111.32    4.06
  15   1 -14  109.66    3.57
 -13  -1  14  100.13    3.68
  13  -1 -14   94.66    3.01
 -13   1  14   98.07    3.53
  13   1 -14   96.74    3.25
 -13   1  14   97.24    3.67
 -11  -1  14  121.25    4.08
  11  -1 -14  112.97    3.65
  11  -1 -14  119.08    3.60
  11   1 -14  116.09    3.77
 -11   1  14  113.57    4.03
 -11   1  14  120.04    4.16
  -9  -1  14   34.38    2.31
   9  -1 -14   40.84    1.72
   9  -1 -14   40.57    1.98
   9   1 -14   41.53    1.85
  -9   1  14   38.05    2.50
  -9   1  14   39.39    2.13
   7  -1 -14  199.81    6.03
   7  -1 -14  217.38    6.07
  -7  -1  14  203.27    6.12
   7   1 -14  211.01    5.89
  -7   1  14  211.94    6.27
  -7   1  14  206.90    6.49
   7   1 -14  206.36    6.18
   5  -1 -14  174.11    5.52
  -5  -1  14  176.04    5.24
   5  -1 -14  185.49    5.35
   5   1 -14  183.45    5.15
   5   1 -14  173.65    5.41
  -5   1  14  180.44    5.78
  -5   1  14  176.88    5.36
  -3  -1  14  177.59    5.11
   3  -1 -14  176.48    5.32
   3  -1 -14  171.64    5.28
   3   1 -14  180.04    5.22
  -3   1  14  176.84    5.18
  -1  -1  14   88.43    2.80
   1  -1 -14   81.69    3.45
   1  -1 -14   82.28    2.99
   1   1 -14   86.30    2.86
  -1   1  14   89.52    2.96
  -1  -1 -14   72.19    2.72
  -1  -1 -14   70.54    2.65
  -1   1 -14   71.55    2.48
  -1   1 -14   68.14    2.92
   1   1  14   68.12    3.15
  -3  -1 -14   62.53    3.10
  -3   1 -14   57.53    2.18
  -3   1 -14   54.24    2.52
   3   1  14   55.77    2.86
 -28  -2  14   49.92    3.00
  28   2 -14   52.94    2.35
 -28   2  14   45.12    2.88
 -26  -2  14   46.01    2.92
 -26   2  14   44.17    1.94
  26   2 -14   41.50    2.84
 -26   2  14   42.31    2.74
 -24  -2  14   26.89    2.44
  24   2 -14   30.72    1.32
 -24   2  14   29.79    2.28
 -24   2  14   30.37    1.47
  24   2 -14   29.90    1.72
  22   2 -14   44.43    2.42
 -22   2  14   50.66    2.02
  20  -2 -14   80.20    2.36
 -20   2  14   73.40    3.62
  18  -2 -14  111.49    3.17
 -18  -2  14  109.44    4.49
 -18   2  14  113.89    3.70
 -18   2  14   96.86    4.35
  18   2 -14  116.54    3.78
 -16  -2  14   89.61    3.57
  16  -2 -14   89.66    2.63
  16   2 -14   89.33    3.10
 -16   2  14   88.12    3.16
 -16   2  14   86.67    3.46
 -14  -2  14   53.15    2.62
  14  -2 -14   54.76    1.80
 -14   2  14   56.67    2.35
  14   2 -14   54.37    2.20
 -14   2  14   53.45    2.53
 -12  -2  14   45.90    2.33
  12  -2 -14   44.61    1.61
  12   2 -14   41.50    1.90
 -12   2  14   45.55    2.27
 -12   2  14   47.25    2.17
  10  -2 -14   53.44    1.88
 -10   2  14   50.88    2.38
 -10   2  14   54.74    2.43
   8  -2 -14   49.46    1.85
  -8  -2  14   45.54    2.22
   8  -2 -14   45.53    1.93
  -8   2  14   47.92    2.30
  -8   2  14   43.45    2.25
   6  -2 -14   13.72    1.20
  -6  -2  14   16.12    1.61
   6  -2 -14   16.24    1.32
  -6   2  14   15.81    1.58
  -6   2  14   16.09    1.74
   4  -2 -14   64.46    2.54
   4  -2 -14   64.93    2.41
  -4  -2  14   63.73    2.46
  -4   2  14   65.86    2.64
   2  -2 -14   53.29    2.29
  -2  -2  14   53.88    2.08
   2  -2 -14   53.71    2.30
  -2   2  14   54.33    2.23
   2   2 -14   54.48    1.82
   0   2 -14   40.50    2.18
   0   2 -14   48.00    1.63
   0   2  14   37.13    1.83
   0   2  14   44.46    2.62
  -2  -2 -14   41.87    2.13
  -2  -2 -14   45.18    2.14
   2   2  14   42.83    2.60
  -2   2 -14   43.08    2.22
 -25  -3  14   24.77    1.48
 -25  -3  14   19.41    2.34
 -25   3  14   22.14    1.62
 -25   3  14   22.00    2.22
  25   3 -14   18.97    1.52
  25   3 -14   21.31    1.65
 -23  -3  14    6.96    1.63
  23   3 -14    6.25    0.96
  23   3 -14    6.16    0.95
 -23   3  14    6.03    0.87
 -23   3  14    6.58    1.41
 -21   3  14    7.80    2.05
  21   3 -14    6.51    1.26
 -21   3  14    7.18    0.89
 -19  -3  14    8.75    1.48
 -19   3  14    9.28    1.19
 -19   3  14    8.08    1.29
 -17  -3  14   12.31    1.64
 -17   3  14   12.04    1.26
 -17   3  14   10.17    1.52
 -15   3  14   47.95    2.19
  13  -3 -14   23.65    1.35
 -13   3  14   32.11    1.75
 -11  -3  14   20.37    1.64
  11  -3 -14   19.70    1.12
 -11   3  14   20.39    1.59
 -11   3  14   18.75    1.53
  -9  -3  14    8.88    1.23
   9  -3 -14    8.14    0.84
   9   3 -14    7.07    1.00
  -9   3  14    9.76    1.36
  -9   3  14    7.50    1.01
   7  -3 -14    1.42    0.64
  -7  -3  14    2.32    0.88
  -7   3  14    1.66    0.79
  -7   3  14    2.16    0.89
   7   3 -14    1.48    0.74
  -5  -3  14   14.39    1.48
   5  -3 -14   17.78    1.40
  -5   3  14   15.27    1.47
  -5   3  14   14.12    2.00
   5   3 -14   15.34    1.50
   3  -3 -14   10.85    1.20
   3  -3 -14    8.81    1.11
  -3   3  14    6.20    1.17
   3   3 -14   10.75    1.39
  -3   3  14   11.45    1.44
   1  -3 -14   18.52    1.57
   1  -3 -14   23.09    1.55
   1   3 -14   22.58    1.75
  -1   3  14   21.80    1.83
  -1   3  14   22.45    2.00
 -20  -4  14    0.46    0.75
 -20  -4  14    1.18    1.31
 -20   4  14    2.05    1.10
  20   4 -14   -0.16    0.70
 -20   4  14   -1.03    0.67
 -18  -4  14   -1.40    0.70
 -18  -4  14    0.42    1.14
 -18   4  14    1.69    1.06
  18   4 -14    0.75    0.68
 -18   4  14    0.58    0.70
 -16  -4  14    0.01    1.05
 -16   4  14    1.09    1.02
 -16   4  14   -1.14    0.65
  16   4 -14    0.79    0.74
 -14  -4  14    8.40    1.43
 -14   4  14    7.27    1.39
  14   4 -14    8.36    1.15
 -14   4  14   11.61    1.71
  12  -4 -14   -1.05    0.66
 -12  -4  14    1.97    1.80
 -12   4  14    0.50    0.78
  12   4 -14    0.37    0.73
 -10  -4  14    2.65    1.14
  10  -4 -14    1.91    0.75
 -10   4  14    1.41    0.88
  10   4 -14    1.00    0.73
   8  -4 -14    1.59    0.70
  -8  -4  14    0.00    0.98
   8   4 -14    2.74    0.86
  -8   4  14    1.66    0.87
   6  -4 -14   -0.83    0.65
  -6  -4  14    0.80    0.96
   6   4 -14    0.54    0.86
  -6   4  14   -0.26    0.83
 -30   0  15   -0.30    1.16
 -28   0  15   -1.31    1.10
  26   0 -15   -0.42    0.59
 -26   0  15   -0.28    1.05
  24   0 -15   -0.13    0.57
  22   0 -15    0.29    0.56
 -20   0  15    0.19    0.81
  20   0 -15   -0.71    0.53
  18   0 -15   -0.24    0.56
  16   0 -15    0.24    0.61
 -16   0  15    1.10    1.04
 -14   0  15   -0.12    0.97
  14   0 -15    0.61    0.62
  12   0 -15    0.41    0.62
 -12   0  15    0.55    1.04
 -10   0  15   -0.59    1.17
  10   0 -15   -0.60    0.56
   8   0 -15    0.85    0.53
  -8   0  15    0.10    0.89
   8   0 -15   -0.22    0.56
   6   0 -15    0.54    0.58
  -6   0  15   -0.38    0.70
   6   0 -15    0.17    0.51
   4   0 -15   -0.67    0.52
  -4   0  15   -0.28    0.63
   2   0 -15   -0.17    0.55
   2   0 -15   -0.43    0.69
   0   0 -15   -0.33    0.56
   0   0 -15    0.81    0.74
  -2   0 -15    0.95    0.65
  -2   0 -15    0.55    0.75
 -29  -1  15    4.54    1.40
 -29   1  15    1.03    1.29
 -27  -1  15    3.61    1.35
 -27   1  15    3.33    1.35
  27   1 -15    3.68    0.79
  25  -1 -15   31.20    1.63
 -25  -1  15   28.57    2.40
 -25   1  15   28.45    2.26
  23  -1 -15   19.00    1.38
  23   1 -15   18.49    1.30
  21  -1 -15   15.14    1.07
 -21   1  15   16.95    1.12
  21   1 -15   13.92    1.17
  19  -1 -15    5.08    0.65
 -19  -1  15    6.78    1.29
 -19   1  15    4.96    1.15
  19   1 -15    6.77    0.84
 -19   1  15    5.94    0.89
  17  -1 -15   52.04    1.86
 -17  -1  15   51.83    2.66
 -17   1  15   48.94    2.58
  17   1 -15   50.01    2.06
 -17   1  15   48.47    2.31
  15  -1 -15   10.57    1.00
 -15  -1  15   12.45    1.74
 -15   1  15   12.17    1.69
 -15   1  15   11.49    1.42
  15   1 -15    9.49    1.11
  13  -1 -15   46.99    1.88
 -13  -1  15   46.53    2.43
  13   1 -15   46.76    2.02
 -13   1  15   51.54    2.50
 -13   1  15   47.12    2.25
  11  -1 -15   15.14    1.30
  11  -1 -15   12.04    1.05
 -11  -1  15   10.68    1.59
  11   1 -15   13.10    1.18
 -11   1  15   13.06    1.67
 -11   1  15   15.92    1.48
   9  -1 -15  106.58    3.46
   9  -1 -15  105.05    3.46
  -9  -1  15  110.59    3.78
   9   1 -15  108.76    3.60
  -9   1  15  103.36    3.84
  -9   1  15  112.59    3.90
  -7  -1  15   16.83    1.44
   7  -1 -15   17.78    1.25
   7  -1 -15   14.13    1.14
  -7   1  15   14.00    1.54
   7   1 -15   14.72    1.13
   7   1 -15   16.63    1.33
  -7   1  15   16.61    1.52
  -5  -1  15   30.10    1.52
   5  -1 -15   29.71    1.59
   5  -1 -15   28.05    1.54
   5   1 -15   29.10    1.49
  -5   1  15   24.61    2.00
  -5   1  15   31.25    1.62
  -3  -1  15   27.25    1.38
   3  -1 -15   24.09    2.15
   3  -1 -15   29.15    1.57
   3   1 -15   27.58    1.68
  -3   1  15   23.69    1.43
   3   1 -15   29.38    1.42
   1  -1 -15   11.31    1.16
   1  -1 -15   12.02    1.30
   1   1 -15   12.60    1.12
   1   1 -15   10.99    1.93
  -1  -1 -15    2.65    1.02
  -1   1 -15    4.44    0.96
  -1   1 -15    6.68    0.80
   1   1  15    5.21    1.06
 -28  -2  15   38.96    2.86
 -28   2  15   42.14    2.79
  28   2 -15   40.32    2.12
 -26  -2  15   35.22    2.68
 -26   2  15   32.31    1.51
 -26   2  15   30.75    2.45
  26   2 -15   34.85    1.94
  24   2 -15   38.04    1.94
 -24   2  15   35.10    1.76
  22  -2 -15   25.65    1.17
  22   2 -15   28.09    1.65
 -22   2  15   27.70    2.20
  20  -2 -15   77.44    2.36
 -20  -2  15   78.49    3.86
 -20   2  15   76.07    2.91
 -20   2  15   74.46    3.37
  18  -2 -15   42.87    1.52
 -18   2  15   43.00    2.08
 -16  -2  15   41.06    2.35
  16  -2 -15   42.35    1.52
 -16   2  15   41.81    2.30
 -16   2  15   41.90    2.07
 -14  -2  15   64.68    2.91
  14  -2 -15   65.94    2.13
 -14   2  15   64.05    2.86
 -14   2  15   64.08    2.77
  12  -2 -15   57.85    1.98
 -12  -2  15   56.90    2.57
 -12   2  15   55.17    2.57
 -12   2  15   56.13    2.51
  10  -2 -15   48.60    1.90
 -10  -2  15   49.44    2.32
  10  -2 -15   46.20    1.99
 -10   2  15   49.86    2.38
 -10   2  15   48.98    2.37
   8  -2 -15   92.32    3.20
  -8  -2  15   92.31    3.34
   8  -2 -15   92.46    3.22
  -8   2  15   97.25    3.49
  -8   2  15   88.89    3.57
  -6  -2  15   65.53    2.66
   6  -2 -15   68.76    2.48
   6  -2 -15   65.52    2.56
  -6   2  15   65.34    2.80
  -6   2  15   66.07    2.97
  -4  -2  15   59.37    2.72
   4  -2 -15   56.53    2.41
   4  -2 -15   60.66    2.44
  -4   2  15   59.57    2.92
   2  -2 -15   35.87    2.01
  -2  -2  15   31.89    1.42
   2   2 -15   36.81    2.02
  -2   2  15   35.63    1.60
   2   2 -15   41.11    1.51
  -2   2  15   36.93    2.35
   0  -2 -15   34.24    1.89
   0  -2 -15   33.30    1.88
   0   2 -15   34.94    2.43
   0   2  15   32.21    2.33
   0   2 -15   32.36    1.93
 -25  -3  15   86.76    4.15
 -25   3  15   88.86    4.01
  25   3 -15   95.49    3.17
  25   3 -15   93.79    3.49
 -23  -3  15   67.40    3.53
 -23   3  15   74.41    2.85
  23   3 -15   71.08    2.90
 -23   3  15   70.32    3.39
  23   3 -15   75.44    2.65
 -21  -3  15   36.93    2.67
  21   3 -15   39.48    2.02
 -21   3  15   37.93    1.92
 -21   3  15   39.13    2.48
 -19  -3  15   36.79    3.87
  19   3 -15   33.39    2.63
 -19   3  15   35.42    1.85
 -17  -3  15   45.61    2.68
  17   3 -15   36.57    2.19
 -17   3  15   45.24    2.13
 -17   3  15   48.53    2.55
 -15  -3  15   77.46    3.30
 -15   3  15   69.14    2.89
 -15   3  15   75.33    3.20
  13  -3 -15   94.47    2.74
 -13   3  15   91.40    3.47
  11  -3 -15   95.72    2.78
  11   3 -15   78.40    3.28
 -11   3  15   95.07    3.52
   9  -3 -15   43.35    1.66
  -9  -3  15   45.36    2.21
   9   3 -15   46.01    2.85
  -9   3  15   42.05    2.26
  -9   3  15   47.51    2.40
   7  -3 -15   51.63    2.19
  -7  -3  15   47.08    2.30
   7  -3 -15   49.97    2.23
   7   3 -15   49.73    2.35
  -7   3  15   50.07    2.41
  -7   3  15   50.55    2.70
  -5  -3  15   50.22    2.26
   5  -3 -15   48.88    2.05
   5  -3 -15   45.65    2.19
  -5   3  15   46.76    2.59
   5   3 -15   44.57    2.25
  -5   3  15   45.47    2.43
   3  -3 -15   77.02    3.03
   3  -3 -15   78.92    2.81
  -3   3  15   73.24    3.41
   3   3 -15   74.04    3.09
  -3   3  15   81.05    3.12
 -16  -4  15   48.94    2.81
  16   4 -15   48.02    2.33
 -16   4  15   48.01    2.47
 -16   4  15   49.69    2.76
  14  -4 -15   55.71    2.36
 -14  -4  15   55.09    2.92
 -14   4  15   56.89    2.69
  14   4 -15   54.48    2.53
 -14   4  15   58.07    2.96
  12  -4 -15   73.28    2.85
 -12  -4  15   74.11    3.34
 -12   4  15   79.13    3.38
  12   4 -15   73.87    3.03
 -12   4  15   72.17    3.17
  10  -4 -15   50.32    2.30
 -10   4  15   53.07    3.82
 -10   4  15   51.22    2.66
  10   4 -15   51.20    2.47
 -28   0  16   36.74    2.63
  26   0 -16  198.39    5.88
 -26   0  16  198.76    8.10
  24   0 -16   96.91    3.22
 -22   0  16   92.49    4.59
  22   0 -16  109.92    3.37
  20   0 -16   89.21    2.99
 -18   0  16   94.69    3.70
  18   0 -16   91.66    3.08
 -16   0  16  158.29    5.31
  16   0 -16  155.09    4.74
 -14   0  16  168.25    5.47
  14   0 -16  168.37    5.07
  12   0 -16  391.16   11.05
 -12   0  16  403.99   11.34
  10   0 -16  206.34    6.12
  10   0 -16  203.34    5.98
 -10   0  16  210.36    6.33
   8   0 -16   48.88    1.95
   8   0 -16   50.46    2.12
  -6   0  16   65.50    2.43
   6   0 -16   63.78    2.34
   4   0 -16   65.00    2.61
   4   0 -16   69.64    2.44
  -4   0  16   61.38    2.22
   2   0 -16   83.59    3.67
   2   0 -16   86.38    2.97
   0   0 -16   78.65    2.84
   0   0 -16   75.80    3.06
 -29  -1  16   76.54    3.68
  29   1 -16   74.53    3.61
 -29   1  16   72.51    3.53
  27  -1 -16   85.09    3.08
 -27  -1  16   87.19    3.91
 -27   1  16   86.26    3.82
  27   1 -16   82.86    3.09
  25  -1 -16   40.70    1.82
  25   1 -16   36.50    2.50
  23  -1 -16   73.50    2.63
  21  -1 -16   74.36    3.35
 -21  -1  16   79.28    4.54
 -21   1  16   75.35    3.60
  21   1 -16   79.97    2.83
 -21   1  16   78.72    4.34
  19  -1 -16   98.26    3.26
 -19   1  16  105.76    3.56
  19   1 -16  100.05    3.40
 -17  -1  16  120.96    4.41
  17  -1 -16  119.85    4.01
  17   1 -16  122.75    3.93
 -17   1  16  121.13    4.41
 -17   1  16  123.99    4.13
 -15  -1  16  125.28    4.45
  15  -1 -16  126.88    4.01
 -15   1  16  125.58    4.47
 -15   1  16  129.61    4.30
  15   1 -16  125.93    4.07
  13  -1 -16   90.76    3.04
 -13  -1  16   87.84    3.42
  13  -1 -16   93.96    3.07
 -13   1  16   93.55    3.53
  13   1 -16   88.50    3.16
  11  -1 -16   67.04    2.42
 -11  -1  16   62.49    2.71
  11  -1 -16   62.85    2.36
 -11   1  16   64.65    2.77
 -11   1  16   67.93    2.84
  11   1 -16   63.07    2.54
   9  -1 -16  186.65    5.66
   9  -1 -16  193.85    5.67
  -9  -1  16  188.33    5.86
  -9   1  16  192.40    6.14
  -9   1  16  193.13    5.96
   7  -1 -16   95.49    3.26
   7  -1 -16   96.58    3.45
   7   1 -16   97.63    3.57
  -7   1  16  100.14    3.84
   7   1 -16   98.72    3.13
   5  -1 -16  112.71    3.71
  -5  -1  16  111.86    3.59
  -5   1  16  107.34    4.15
  -5   1  16  115.51    3.70
   5   1 -16  113.28    3.88
   5   1 -16  115.58    3.55
  -3  -1  16   39.74    1.67
   3  -1 -16   37.64    1.99
   3  -1 -16   36.38    2.25
  -3   1  16   40.47    2.35
   3   1 -16   40.18    1.67
   3   1 -16   38.75    2.25
   1  -1 -16   59.83    3.42
  -1   1  16   49.32    2.66
   1   1 -16   51.54    2.10
   1   1 -16   48.67    2.39
 -26  -2  16   21.26    2.41
 -26   2  16   24.17    1.47
  26   2 -16   23.62    1.70
 -26   2  16   21.41    2.23
 -24  -2  16   40.15    2.88
 -24   2  16   46.11    2.25
 -24   2  16   43.38    2.73
  22  -2 -16   47.22    1.65
 -22  -2  16   41.51    3.19
 -22   2  16   47.38    2.23
  22   2 -16   45.30    2.13
 -22   2  16   45.38    3.18
 -20  -2  16   37.13    2.60
  20  -2 -16   39.37    1.49
 -20   2  16   41.07    2.06
  20   2 -16   41.90    1.97
 -20   2  16   39.41    2.46
  18  -2 -16   23.10    1.10
 -18  -2  16   20.57    3.20
 -18   2  16   23.83    2.44
  18   2 -16   25.43    1.58
 -18   2  16   24.21    1.68
  16  -2 -16   28.77    1.28
  16   2 -16   26.18    1.62
 -16   2  16   28.09    1.80
 -14  -2  16   41.06    2.24
  14  -2 -16   35.28    1.72
  14  -2 -16   38.14    1.53
 -14   2  16   37.61    2.15
  14   2 -16   37.56    1.97
 -14   2  16   39.80    2.39
  12  -2 -16   57.61    2.14
  12  -2 -16   57.01    2.26
 -12  -2  16   54.90    3.11
 -12   2  16   55.34    2.62
  12   2 -16   56.30    2.48
 -12   2  16   61.16    2.85
  10  -2 -16   45.35    2.01
 -10  -2  16   46.32    2.24
  10  -2 -16   44.90    1.96
 -10   2  16   44.15    2.58
  10   2 -16   43.21    2.08
 -10   2  16   44.19    2.32
   8  -2 -16   61.27    2.42
   8  -2 -16   60.87    2.33
  -8  -2  16   60.27    2.55
   8   2 -16   61.97    2.57
  -8   2  16   62.25    2.90
  -8   2  16   59.66    2.73
   6  -2 -16   46.49    2.06
  -6  -2  16   49.49    2.26
   6  -2 -16   51.88    2.91
  -6   2  16   48.88    2.50
  -6   2  16   47.83    3.09
   6   2 -16   50.09    2.82
   4  -2 -16   40.05    2.02
  -4   2  16   39.33    2.45
  -4   2  16   46.77    2.69
   4   2 -16   39.63    2.17
   2  -2 -16   42.83    2.10
   2  -2 -16   43.04    2.10
  -2   2  16   41.17    2.55
   2   2 -16   41.19    1.85
   2   2 -16   41.61    2.22
 -23  -3  16    7.13    1.64
 -23   3  16    6.50    1.42
 -23   3  16    8.09    1.02
  23   3 -16    8.27    1.12
 -21  -3  16    4.06    1.42
  21   3 -16    4.27    0.86
 -21   3  16    4.46    1.35
 -21   3  16    4.20    0.87
 -19  -3  16   12.52    1.84
  19   3 -16   11.14    1.38
 -19   3  16   12.80    1.90
 -19   3  16   12.87    1.38
 -17  -3  16   10.05    1.89
 -17   3  16   11.23    2.59
  17   3 -16   10.67    1.34
 -17   3  16   12.84    1.43
 -15  -3  16   15.57    1.94
  15   3 -16   12.92    1.42
 -15   3  16   15.59    1.85
 -15   3  16   13.16    1.50
  13  -3 -16   18.17    1.35
 -13  -3  16   18.21    1.87
  13  -3 -16   16.39    1.29
 -13   3  16   18.36    1.66
 -13   3  16   15.51    1.80
  13   3 -16   15.97    1.52
  11  -3 -16    5.76    0.73
  11  -3 -16    5.16    0.84
  11   3 -16    4.95    0.94
 -11   3  16    5.50    1.58
   9  -3 -16   15.19    1.81
   9  -3 -16   13.95    1.29
  -9   3  16   10.52    1.36
   9   3 -16   12.99    1.44
   7  -3 -16   15.91    1.39
   7  -3 -16   14.90    1.37
  -7  -3  16   18.18    1.63
  -7   3  16   13.73    1.79
  -7   3  16   13.49    1.64
   7   3 -16   12.90    1.48
 -28   0  17   -0.07    1.13
  26   0 -17    1.34    0.66
 -26   0  17   -0.26    1.14
  24   0 -17   -0.06    0.58
 -24   0  17   -0.64    1.21
 -22   0  17   -1.33    0.99
  22   0 -17   -0.49    0.57
  20   0 -17    0.17    0.59
  18   0 -17   -0.05    0.56
  16   0 -17   -0.17    0.57
 -16   0  17    2.00    1.09
 -14   0  17    0.63    0.98
  14   0 -17   -0.22    0.59
 -12   0  17    1.12    1.02
  12   0 -17   -0.21    0.59
  10   0 -17   -0.27    0.71
  10   0 -17   -0.21    0.48
 -10   0  17    0.70    0.96
   8   0 -17   -0.35    0.53
  -8   0  17   -0.50    1.07
   6   0 -17   -0.09    0.52
   6   0 -17    0.81    0.69
  -6   0  17   -0.52    0.83
   4   0 -17    1.10    1.33
   4   0 -17    0.39    0.63
   2   0 -17   -0.35    0.77
   2   0 -17    1.67    0.74
  27  -1 -17   24.27    1.44
 -27  -1  17   23.94    2.37
  27   1 -17   23.32    1.64
 -25  -1  17   19.01    2.22
  25  -1 -17   17.32    1.30
 -25   1  17   13.31    1.95
  25   1 -17   13.74    1.33
 -23  -1  17   16.23    2.12
  23  -1 -17   20.92    1.75
 -23   1  17   17.57    2.00
 -21  -1  17   15.45    1.88
  21  -1 -17   13.62    1.28
 -21   1  17   15.67    1.46
 -21   1  17   14.74    1.87
  19  -1 -17   22.04    1.43
 -19   1  17   24.33    1.62
  17  -1 -17    9.23    1.17
 -17   1  17    8.61    1.07
 -15  -1  17   31.64    2.08
  15  -1 -17   31.77    1.60
 -15   1  17   30.13    2.06
 -15   1  17   27.70    1.83
  13  -1 -17   44.11    1.84
 -13  -1  17   38.03    2.23
  13  -1 -17   43.77    1.87
 -13   1  17   41.16    2.18
 -13   1  17   43.08    2.31
  11  -1 -17   12.69    1.21
  11  -1 -17   11.48    1.10
 -11  -1  17   11.60    1.55
 -11   1  17   13.66    1.61
 -11   1  17   12.71    1.67
   9  -1 -17    0.26    0.64
  -9  -1  17    0.69    0.91
   9  -1 -17    0.81    0.65
   9   1 -17    1.67    0.74
  -9   1  17    1.29    0.98
  -9   1  17    2.23    0.89
  -7  -1  17    6.01    1.22
   7  -1 -17    5.78    0.77
  -7   1  17    4.78    1.25
   7   1 -17    3.95    0.66
  -7   1  17    3.98    1.52
   7   1 -17    4.21    0.88
   5  -1 -17    4.02    0.83
  -5  -1  17   -0.14    0.78
   5   1 -17    2.55    0.90
  -5   1  17    2.73    1.00
   5   1 -17    2.14    0.61
   3  -1 -17    0.64    0.69
   3  -1 -17    2.18    1.49
   3   1 -17    1.72    0.60
  -3   1  17    0.87    0.88
   3   1 -17   -0.42    0.70
 -26  -2  17   20.46    2.44
 -26   2  17   25.34    1.89
 -26   2  17   21.84    2.25
  26   2 -17   22.85    1.84
 -24  -2  17   27.45    2.58
  24   2 -17   28.94    1.85
 -24   2  17   26.60    2.35
 -24   2  17   31.00    1.90
  22  -2 -17   42.42    1.64
 -22  -2  17   48.33    3.00
 -22   2  17   46.34    2.80
 -22   2  17   45.91    2.19
 -20  -2  17   24.57    2.32
  20  -2 -17   22.55    1.08
 -20   2  17   24.27    2.19
 -20   2  17   24.62    1.73
  20   2 -17   26.75    1.68
 -18  -2  17   79.61    3.50
  18  -2 -17   75.37    2.45
 -18   2  17   83.07    3.54
  18   2 -17   78.84    2.99
 -18   2  17   78.15    3.11
  16  -2 -17   59.82    2.08
 -16   2  17   56.82    2.62
  16   2 -17   56.85    2.46
  14  -2 -17   48.04    2.08
  14  -2 -17   48.15    2.26
  14   2 -17   49.37    2.25
 -12  -2  17   48.39    2.37
  12  -2 -17   48.06    2.14
  12  -2 -17   44.53    2.06
 -12   2  17   44.65    2.46
 -12   2  17   43.25    2.42
  12   2 -17   48.74    2.26
 -10  -2  17   25.04    1.81
  10  -2 -17   25.17    1.54
 -10   2  17   26.58    1.96
 -10   2  17   29.13    2.26
  10   2 -17   28.88    2.24
  -8  -2  17   30.96    1.89
   8  -2 -17   30.55    1.71
   8  -2 -17   30.10    1.66
  -8   2  17   28.19    2.04
  -8   2  17   30.98    2.23
   8   2 -17   32.33    1.91
  -6  -2  17   18.33    1.59
   6  -2 -17   17.84    1.44
  -6   2  17   19.70    1.97
  -6   2  17   16.36    1.81
   6   2 -17   18.68    1.61
 -21  -3  17   26.35    2.51
 -21   3  17   27.41    1.84
  21   3 -17   29.70    1.89
 -21   3  17   31.19    2.42
 -19  -3  17   52.75    3.07
 -19   3  17   56.36    2.69
 -19   3  17   54.51    3.01
  19   3 -17   54.00    2.51
 -17  -3  17   82.11    3.74
 -17   3  17   80.77    3.31
  17   3 -17   80.23    3.18
 -17   3  17   84.18    3.67
 -15  -3  17   70.45    3.78
 -15   3  17   66.83    4.07
 -15   3  17   75.31    4.34
  15   3 -17   73.21    2.93
  13  -3 -17   74.17    2.87
 -13  -3  17   76.45    3.30
  13   3 -17   76.07    3.08
 -13   3  17   78.94    3.42
 -13   3  17   77.25    3.31
 -11  -3  17   53.06    2.62
  11  -3 -17   53.47    2.28
 -11   3  17   47.31    2.70
  11   3 -17   53.12    2.48
 -11   3  17   53.50    2.76
   9  -3 -17   53.04    2.14
   9   3 -17   50.67    2.48
  -9   3  17   49.22    2.79
  28   0 -18   74.41    2.79
 -28   0  18   73.29    3.60
 -26   0  18   59.58    3.22
 -24   0  18   88.95    3.94
  24   0 -18   90.72    3.13
  22   0 -18  135.73    4.25
 -22   0  18  132.89    4.98
 -20   0  18   83.41    3.59
  20   0 -18   81.62    2.90
  18   0 -18  123.38    3.97
  16   0 -18   80.21    2.78
 -16   0  18   69.03    3.65
 -14   0  18  153.26    4.98
  14   0 -18  139.17    4.72
 -12   0  18    0.53    1.00
 -10   0  18   57.46    2.62
  10   0 -18   59.26    2.25
  10   0 -18   61.56    2.49
   8   0 -18   58.91    2.21
  -8   0  18   53.89    2.51
   8   0 -18   53.41    2.42
   6   0 -18  111.78    3.93
  -6   0  18  107.30    3.68
   6   0 -18  113.58    3.64
  27  -1 -18   29.59    1.61
 -27  -1  18   29.67    2.63
 -27   1  18   30.55    2.46
  27   1 -18   30.81    2.89
  25  -1 -18   57.69    2.30
 -25  -1  18   56.12    3.22
 -25   1  18   56.14    3.10
  25   1 -18   59.37    2.47
  23  -1 -18   64.25    2.42
 -23  -1  18   71.15    3.65
 -23   1  18   64.76    3.33
  23   1 -18   68.51    2.67
 -21  -1  18  129.44    4.89
  21  -1 -18  127.50    4.01
  21   1 -18  130.91    4.25
 -21   1  18  129.94    4.84
 -19  -1  18  135.23    4.84
  19  -1 -18  127.25    4.06
  19   1 -18  130.31    4.41
 -19   1  18  130.72    4.80
 -19   1  18  134.79    4.41
  17  -1 -18   74.83    2.69
  17   1 -18   79.79    2.96
 -17   1  18   75.82    3.04
  15  -1 -18   27.65    1.49
 -15   1  18   17.93    2.54
 -15   1  18   27.61    1.83
  15   1 -18   26.66    1.64
 -13  -1  18   31.83    2.05
  13  -1 -18   34.82    1.67
  13  -1 -18   33.06    1.69
  13   1 -18   32.44    1.84
 -13   1  18   31.27    1.99
 -13   1  18   32.48    2.12
  11  -1 -18   76.45    2.75
  11  -1 -18   71.22    2.70
 -11  -1  18   70.92    2.94
  11   1 -18   74.22    2.91
 -11   1  18   72.39    3.02
 -11   1  18   77.39    3.21
   9  -1 -18   83.46    2.99
  -9  -1  18   79.81    3.09
   9   1 -18   84.50    3.52
  -9   1  18   82.46    3.47
  -9   1  18   83.19    3.22
   7  -1 -18  105.21    3.90
   7  -1 -18  104.68    3.65
  -7  -1  18  106.38    3.64
   7   1 -18  103.01    3.34
  -7   1  18   99.88    3.71
  -7   1  18  103.51    4.06
   7   1 -18  103.81    3.78
   5  -1 -18   82.49    3.31
   5   1 -18   81.43    3.26
 -24  -2  18   53.14    3.22
 -24   2  18   53.14    3.07
  24   2 -18   54.43    2.48
 -24   2  18   56.95    2.48
  22  -2 -18   24.88    1.46
 -22  -2  18   23.75    2.46
  22   2 -18   26.04    1.80
 -22   2  18   27.30    1.78
 -22   2  18   30.16    2.42
 -20  -2  18   32.18    2.94
 -20   2  18   33.92    2.06
 -20   2  18   33.83    2.64
  20   2 -18   33.88    1.95
  18  -2 -18   19.14    1.33
 -18  -2  18   21.33    2.18
  18   2 -18   20.73    1.64
 -18   2  18   22.44    1.77
 -18   2  18   20.25    2.14
 -16  -2  18   43.62    2.55
  16  -2 -18   39.34    2.07
  16   2 -18   37.83    2.11
 -16   2  18   44.18    2.61
 -16   2  18   43.84    2.35
  14  -2 -18   65.64    2.48
  14  -2 -18   62.78    2.57
  14   2 -18   65.70    2.78
 -14   2  18   70.34    3.53
  12  -2 -18   84.60    3.04
  12  -2 -18   82.03    2.88
  12   2 -18   80.35    3.19
 -12   2  18   79.83    3.50
  10  -2 -18   52.33    2.31
 -10  -2  18   53.48    2.49
  10  -2 -18   53.45    2.28
 -10   2  18   49.68    2.75
  10   2 -18   54.31    2.48
 -10   2  18   52.41    2.64
  -8  -2  18   47.69    2.51
   8  -2 -18   44.75    2.11
  -8   2  18   44.85    3.73
   8   2 -18   43.21    2.30
  -8   2  18   46.99    2.67
  26   0 -19   -0.37    0.71
 -26   0  19   -0.61    1.18
 -24   0  19   -0.32    1.21
 -22   0  19   -1.15    1.34
 -20   0  19    0.01    1.16
 -18   0  19   -1.29    1.05
  14   0 -19   -1.25    0.63
 -12   0  19   -1.20    1.02
  12   0 -19    0.32    0.69
  10   0 -19   -0.24    0.56
 -10   0  19   -1.25    1.00
  10   0 -19   -0.40    0.89
  -8   0  19   -1.01    0.98
   8   0 -19    0.26    0.61
   8   0 -19   -0.49    0.83
 -25  -1  19   20.40    2.28
  25  -1 -19   18.69    1.34
 -25   1  19   15.78    2.08
 -23  -1  19   13.19    1.89
  23  -1 -19   13.28    1.37
  23   1 -19   11.29    1.35
 -23   1  19   11.74    1.80
  21  -1 -19    0.18    0.67
 -21  -1  19   -0.65    1.22
  21   1 -19   -0.32    0.68
 -21   1  19   -0.49    1.17
  19  -1 -19    0.73    0.65
 -19  -1  19   -0.98    1.10
  19   1 -19    0.45    0.73
 -19   1  19    0.73    1.13
 -17  -1  19    5.35    1.33
  17  -1 -19    5.46    0.80
 -17   1  19    6.07    1.01
  17   1 -19    6.60    0.98
 -17   1  19    5.50    1.37
  15  -1 -19    5.59    0.82
  15   1 -19    6.61    1.05
 -15   1  19    3.90    1.03
  13  -1 -19    9.38    1.51
 -13  -1  19    9.77    1.41
 -13   1  19   10.01    1.75
 -13   1  19    5.09    1.33
  13   1 -19    8.89    1.33
  11  -1 -19   29.96    1.87
 -11  -1  19   32.38    2.26
 -11   1  19   29.05    2.25
 -11   1  19   32.22    2.16
  11   1 -19   33.25    1.99
  -9  -1  19    7.96    1.22
   9  -1 -19    7.40    1.03
   9  -1 -19   10.50    1.28
  -9   1  19    6.95    1.19
   9   1 -19    7.33    1.13
  -9   1  19    8.11    1.33
 -22  -2  19   29.01    2.56
 -22   2  19   31.08    1.91
 -22   2  19   26.74    2.43
  22   2 -19   24.69    1.80
 -20  -2  19   30.27    2.51
  20   2 -19   26.32    1.79
 -20   2  19   26.97    1.96
 -20   2  19   25.10    2.39
 -18  -2  19   15.15    2.31
  18  -2 -19   16.55    1.48
 -18   2  19   17.59    2.39
  18   2 -19   14.52    1.52
 -18   2  19   17.16    1.77
 -16  -2  19   19.15    2.04
  16  -2 -19   20.73    1.46
 -16   2  19   22.17    2.97
  16   2 -19   19.66    1.65
 -16   2  19   18.79    2.08
 -14  -2  19   29.78    2.16
  14  -2 -19   32.38    1.69
  14  -2 -19   31.23    1.75
  14   2 -19   28.70    1.91
 -14   2  19   31.93    2.32
  24   0 -20   35.35    1.87
 -24   0  20   32.15    2.60
  22   0 -20   20.43    1.51
 -22   0  20   17.27    2.23
  20   0 -20   78.57    3.23
 -20   0  20   78.74    4.94
  18   0 -20   99.03    3.45
 -18   0  20   96.79    3.96
  16   0 -20   84.42    3.10
 -16   0  20   78.54    3.70
  14   0 -20   44.62    2.29
  12   0 -20   94.08    3.95
 -21  -1  20   62.29    3.31
  21  -1 -20   65.42    2.47
 -21   1  20   63.53    3.26
  21   1 -20   63.83    2.70
 -19  -1  20   69.66    4.69
  19  -1 -20   65.91    2.53
 -19   1  20   68.57    3.95
  19   1 -20   66.99    2.80
 -17  -1  20   33.61    2.37
 -17   1  20   35.16    2.42
  17   1 -20   36.15    2.07
 -15  -1  20   70.91    3.16
 -15   1  20   72.18    3.21
  15   1 -20   69.34    2.94
   0   0   0    0.00    0.00
;
_shelx_hkl_checksum     95128
_shelx_res_file
;
TITL W428R-15-Gd in C2/c
    W428R-15-Gd.res
    created by SHELXL-2016/6 at 15:09:02 on 20-Oct-2018
CELL 0.71073  25.72530   5.02360  17.27430  90.0000 127.3931  90.0000
ZERR    4.00   0.00430   0.00090   0.00300   0.0000   0.0035   0.0000
LATT 7
SYMM -X, Y, 0.5-Z
SFAC C  H  N  O  Gd
UNIT 64  44  8  40  4
L.S. 4
ACTA
BOND $H
FMAP 2
PLAN 5
EQIV $6 x, -y+1, z-1/2
EQIV $4 x, y-1, z
EQIV $5 -x, -y+1, -z+1
CONF
HTAB O4 O3_$5
HTAB O4 O4_$5
HTAB O5 O1_$4
HTAB O5 O4_$6
TEMP 24.780
WGHT    0.015500    1.578400
FVAR       0.10262
MOLE 1
GD1   5    0.000000    0.561299    0.250000    10.50000    0.01432    0.01587 =
         0.01428    0.00000    0.00689    0.00000
O1    4    0.079974    0.894284    0.312507    11.00000    0.02155    0.02624 =
         0.01855   -0.00136    0.01125   -0.00452
O2    4    0.073780    0.263701    0.377945    11.00000    0.02749    0.02444 =
         0.02506    0.00566    0.01515    0.00776
O3    4    0.022315    0.731713    0.400082    11.00000    0.01966    0.03059 =
         0.02072   -0.00253    0.01251   -0.00401
O4    4    0.056556    0.573163    0.543753    11.00000    0.04004    0.08717 =
         0.02563   -0.00252    0.02164   -0.03105
H4A   2    0.000000    0.500000    0.500000    10.50000    0.12681
O5    4    0.071565    0.353755    0.218244    11.00000    0.03960    0.03473 =
         0.03337    0.01119    0.02715    0.01296
AFIX   3
H5A   2    0.078437    0.195005    0.232767    11.00000   -1.50000
H5B   2    0.064136    0.369310    0.165148    11.00000   -1.50000
AFIX   0
N1    3    0.222555    1.196712    0.475736    11.00000    0.01809    0.02784 =
         0.02606    0.00190    0.01145   -0.00579
C1    1    0.214118    1.010587    0.530132    11.00000    0.01852    0.02327 =
         0.02096    0.00096    0.00965   -0.00350
C2    1    0.149530    0.933992    0.484801    11.00000    0.01765    0.01801 =
         0.01737   -0.00103    0.00909   -0.00155
C3    1    0.135468    0.759973    0.533046    11.00000    0.02335    0.02590 =
         0.01920    0.00003    0.01215   -0.00489
C4    1    0.186934    0.658478    0.623309    11.00000    0.03727    0.03524 =
         0.02368    0.00709    0.01567   -0.00797
AFIX  43
H4    2    0.177983    0.544331    0.656255    11.00000   -1.20000
AFIX   0
C5    1    0.250890    0.724008    0.664741    11.00000    0.02648    0.04041 =
         0.02209    0.00994    0.00480   -0.00147
AFIX  43
H5    2    0.284663    0.647226    0.723624    11.00000   -1.20000
AFIX   0
C6    1    0.265172    0.903044    0.619377    11.00000    0.01781    0.03740 =
         0.02730    0.00364    0.00737   -0.00385
AFIX  43
H6    2    0.308258    0.950938    0.648062    11.00000   -1.20000
AFIX   0
C7    1    0.096609    1.040751    0.384543    11.00000    0.01429    0.02176 =
         0.02042    0.00192    0.01085   -0.00400
C8    1    0.066758    0.685959    0.487592    11.00000    0.02998    0.03032 =
         0.02184   -0.00414    0.01797   -0.01023
HKLF 4
REM  W428R-15-Gd in C2/c
REM R1 =  0.0128 for    1508 Fo > 4sig(Fo)  and  0.0139 for all    1568 data
REM    133 parameters refined using      0 restraints
END
WGHT      0.0156      1.5639
REM Highest difference peak  0.294,  deepest hole -0.333,  1-sigma level  0.074
Q1    1   0.0021  0.5615  0.1979  11.00000  0.05    0.29
Q2    1   0.1866  0.9233  0.4982  11.00000  0.05    0.24
Q3    1   0.1859  1.2743  0.4171  11.00000  0.05    0.24
Q4    1   0.1050  0.8825  0.2974  11.00000  0.05    0.24
Q5    1   0.3499  1.0197  0.6514  11.00000  0.05    0.24
;
_shelx_res_checksum     78624
data_global
_journal_date_recd_electronic     2021-06-28
_journal_date_accepted     2021-08-24
_journal_name_full     'Acta Crystallographica, Section C'
_journal_year     2021
_journal_volume     77
_journal_issue     10
_journal_page_first               591
_journal_page_last                598
_journal_paper_category     FA
_journal_paper_doi     10.1107/S2053229621008871
_journal_coeditor_code     CU3174
loop_
    _publ_contact_author_name
    _publ_contact_author_address
    _publ_contact_author_email
    'Li-Ping Lu'
;
Institute of Molecular Science
Key Laboratory of Chemical Biology and Molecular Engineering of the \
Education Ministry
Shanxi University
92 Wucheng Road
Taiyuan
Shanxi 030006
People's Republic of  China
;
 luliping@sxu.edu.cn
    'Ulli Englert'
;
Institute of Molecular Science
Key Laboratory of Chemical Biology and Molecular Engineering of the \
Education Ministry
Shanxi University
92 Wucheng Road
Taiyuan
Shanxi 030006
People's Republic of  China
Institute of Inorganic Chemistry
RWTH Aachen University
Landoltweg. 1
Aachen 52074
Germany
;
 ullrich.englert@ac.rwth-aachen.de
_publ_contact_author_fax     ?
_publ_contact_author_phone     '18636859812'
_publ_section_title
;
Synthesis, structure and magnetocaloric properties of a new two-dimensional
gadolinium(III) coordination polymer based on
azobenzene-2,2',3,3'-tetracarboxylic acid
;
_publ_section_title_footnote     .
loop_
    _publ_author_name
    _publ_author_footnote
    _publ_author_address
    'Wei, Wen-Wen' .
;
Institute of Molecular Science
Key Laboratory of Chemical Biology and Molecular Engineering of the \
Education Ministry
Shanxi University
92 Wucheng Road
Taiyuan
Shanxi 030006
People's Republic of  China
;
    'Lu, Li-Ping' .
;
Institute of Molecular Science
Key Laboratory of Chemical Biology and Molecular Engineering of the \
Education Ministry
Shanxi University
92 Wucheng Road
Taiyuan
Shanxi 030006
People's Republic of  China
;
    'Feng, Si-Si' .
;
Institute of Molecular Science
Key Laboratory of Chemical Biology and Molecular Engineering of the \
Education Ministry
Shanxi University
92 Wucheng Road
Taiyuan
Shanxi 030006
People's Republic of  China
;
    'Zhu, Miao-Li' .
;
Institute of Molecular Science
Key Laboratory of Chemical Biology and Molecular Engineering of the \
Education Ministry
Shanxi University
92 Wucheng Road
Taiyuan
Shanxi 030006
People's Republic of  China
;
    'Englert, Ulli' .
;
Institute of Molecular Science
Key Laboratory of Chemical Biology and Molecular Engineering of the \
Education Ministry
Shanxi University
92 Wucheng Road
Taiyuan
Shanxi 030006
People's Republic of  China
Institute of Inorganic Chemistry
RWTH Aachen University
Landoltweg. 1
Aachen 52074
Germany
;
_publ_section_synopsis
;
A novel coordination polymer (I) has been successfully constructed under
hydrothermal conditions <i>via</i> combination of Gd^3+^ ions and the
azobenzene-2,2',3,3'-tetracarboxylic acid linker. The underlying structural
principles comprise a 1D [Gd~2~(COO)~4~]<i>~n~</i> chain and linking of
neighbouring chains <i>via</i> the organic ligand into a 2D structure with
point symbol (4^4^6^2^). Further crosslinking into a 3D framework occurs
<i>via</i> very short hydrogen bonds. The new CP offers potential for
application: magnetic studies reveal that it displays intrachain
antiferromagnetic Gd...Gd coupling and a cryogenic magnetocaloric effect.
;
