# Supplementary material for: Synthesis, structure and magnetocaloric properties of a new two-dimensional gadolinium(III) coordination polymer based on azo­benzene-2,2′,3,3′-tetra­carb­oxy­lic acid
Source: Acta Crystallogr C Struct Chem. 2021 Sep 10;77(Pt 10):591–8. doi: 10.1107/S2053229621008871 (PMC8491096; doi:10.1107/S2053229621008871)
Supplement: Supplementary file 2 [file c-77-00591-Isup2.hkl]

data_I                                                                          
_shelx_title ' W428R-15-Gd in C2/c'                                             
_shelx_refln_list_code          4                                               
_shelx_F_calc_maximum      346.63                                               
_exptl_crystal_F_000      1060.00                                               
_reflns_d_resolution_high  0.8363                                               
                                                                                
loop_                                                                           
 _space_group_symop_operation_xyz                                               
 'x, y, z'                                                                      
 '-x, y, -z+1/2'                                                                
 'x+1/2, y+1/2, z'                                                              
 '-x+1/2, y+1/2, -z+1/2'                                                        
 '-x, -y, -z'                                                                   
 'x, -y, z-1/2'                                                                 
 '-x+1/2, -y+1/2, -z'                                                           
 'x+1/2, -y+1/2, z-1/2'                                                         
                                                                                
_cell_length_a    25.7253                                                       
_cell_length_b     5.0236                                                       
_cell_length_c    17.2743                                                       
_cell_angle_alpha  90.000                                                       
_cell_angle_beta  127.393                                                       
_cell_angle_gamma  90.000                                                       
                                                                                
_shelx_F_squared_multiplier     1.000                                           
                                                                                
loop_                                                                           
 _refln_index_h                                                                 
 _refln_index_k                                                                 
 _refln_index_l                                                                 
 _refln_F_squared_calc                                                          
 _refln_F_squared_meas                                                          
 _refln_F_squared_sigma                                                         
 _refln_observed_status                                                         
   4   0   0      76391.70      68147.27      1034.77 o                         
   6   0   0        229.37        479.32        36.48 o                         
   8   0   0      10396.52      10887.73       226.26 o                         
  10   0   0      20192.22      21038.48       437.66 o                         
  12   0   0      51142.83      51896.20      1739.96 o                         
  14   0   0      56540.25      57153.55      1066.84 o                         
  16   0   0      20009.29      20137.58       402.81 o                         
  18   0   0       8536.23       8777.10       204.65 o                         
  20   0   0       6088.25       6284.91       179.48 o                         
  22   0   0       7689.48       8034.07       189.83 o                         
  24   0   0       4152.89       3808.99       191.83 o                         
   1   1   0      53888.15      50111.26       380.72 o                         
   3   1   0      82286.88      79550.14       810.95 o                         
   5   1   0      50686.65      51338.07       786.07 o                         
   7   1   0      25430.12      27020.90       326.24 o                         
   9   1   0      10631.51      10694.93       153.70 o                         
  11   1   0      21174.65      22073.84       248.82 o                         
  13   1   0      15293.67      15531.00       229.36 o                         
  15   1   0      22523.22      22746.39       286.39 o                         
  17   1   0      29319.55      30336.37       480.22 o                         
  19   1   0       7056.44       7208.04       133.98 o                         
  21   1   0       9186.53       9228.85       210.07 o                         
  23   1   0       3943.57       3687.60       129.71 o                         
   0   2   0       3473.03       3421.53        49.26 o                         
   2   2   0      11330.42      11237.22        99.01 o                         
   4   2   0       8870.06       8985.44        97.50 o                         
   6   2   0      21314.28      21443.02       264.37 o                         
   8   2   0      12829.78      13042.39       199.16 o                         
  10   2   0      20129.65      20666.41       336.26 o                         
  12   2   0       9094.53       9084.98       166.78 o                         
  14   2   0       8040.62       8067.44       155.26 o                         
  16   2   0       3370.93       3451.06        79.82 o                         
  18   2   0      11099.18      11109.71       174.68 o                         
  20   2   0      11503.20      11321.58       180.25 o                         
  22   2   0       6025.82       6208.31       108.88 o                         
   1   3   0        179.41        163.06        11.68 o                         
   3   3   0       4474.71       4583.81        65.57 o                         
   5   3   0       4578.31       4619.68        65.14 o                         
   7   3   0       7783.67       7846.66       100.57 o                         
   9   3   0       5716.55       5729.59       101.70 o                         
  11   3   0       1494.73       1472.46        61.54 o                         
  13   3   0       2430.28       2505.35        81.36 o                         
  15   3   0       1262.19       1318.74        84.78 o                         
  17   3   0       2354.20       2291.84        70.46 o                         
  19   3   0       1381.46       1495.05        58.27 o                         
  21   3   0       1415.62       1619.58        62.21 o                         
   0   4   0        748.04        747.90        43.95 o                         
   2   4   0          5.87         -4.09        16.57 o                         
   4   4   0        234.30        205.78        25.62 o                         
   6   4   0        219.73        211.53        21.79 o                         
   8   4   0        901.78        972.73        42.60 o                         
  10   4   0         16.87        -23.97        23.97 o                         
  12   4   0        189.06        189.04        34.66 o                         
  14   4   0         62.30         32.80        31.93 o                         
  16   4   0         29.04         17.78        49.54 o                         
  18   4   0          1.38         -9.04        33.35 o                         
   1   5   0        340.25        304.32        43.17 o                         
   3   5   0        435.45        438.46        35.30 o                         
   5   5   0       3135.15       3201.69        78.11 o                         
   7   5   0        707.08        634.44        50.05 o                         
   9   5   0       4069.25       4124.50        90.14 o                         
  11   5   0         63.14         51.38        34.99 o                         
  13   5   0        606.01        618.37        68.67 o                         
 -23   1   1       1437.11       1585.23        96.50 o                         
 -21   1   1       3001.20       3054.06        89.49 o                         
 -19   1   1        810.57        699.22        44.05 o                         
 -17   1   1       5850.17       5932.57        94.76 o                         
 -15   1   1         31.15         31.86        20.04 o                         
 -13   1   1       3788.16       3969.21        65.33 o                         
 -11   1   1       1800.42       1833.78        35.80 o                         
  -9   1   1      35553.64      39444.32       591.08 o                         
  -7   1   1      35994.10      36603.58       431.48 o                         
  -5   1   1      20578.65      20655.61       266.73 o                         
  -3   1   1      35191.67      35135.13       341.68 o                         
  -1   1   1      13852.04      14672.84       118.59 o                         
   1   1   1        735.51        635.80        14.69 o                         
   3   1   1       2442.34       2724.39        35.76 o                         
   5   1   1      12191.05      12783.25       145.38 o                         
   7   1   1       6050.90       6025.87        74.92 o                         
   9   1   1       2437.59       2268.07        42.46 o                         
  11   1   1       3840.47       4232.48        61.47 o                         
  13   1   1       1490.21       1451.85        39.47 o                         
  15   1   1       1292.95       1347.55        42.83 o                         
  17   1   1         30.12         67.23        32.93 o                         
  19   1   1       2345.71       2397.73        84.85 o                         
  21   1   1        668.60        488.11        74.07 o                         
  23   1   1        617.57        433.22        68.13 o                         
 -22   2   1       6711.94       6161.73       452.02 o                         
 -20   2   1       7544.48       7988.81       138.36 o                         
 -18   2   1      13305.11      13414.92       204.31 o                         
 -16   2   1       2012.35       2000.51        61.28 o                         
 -14   2   1       3666.81       3706.66        90.11 o                         
 -12   2   1       4152.51       4182.64        92.69 o                         
 -10   2   1      15396.09      15064.51       250.49 o                         
  -8   2   1      27076.71      27477.22       335.55 o                         
  -6   2   1      66033.91      65961.96       661.38 o                         
  -4   2   1      32803.00      34132.15       353.07 o                         
  -2   2   1      17652.89      17249.89       148.25 o                         
   0   2   1       3341.31       3196.21        34.69 o                         
   2   2   1       4367.70       4706.92        51.41 o                         
   4   2   1      20997.21      22747.94       308.90 o                         
   6   2   1       8856.73       8662.56       150.37 o                         
   8   2   1      40358.32      41541.44       561.82 o                         
  10   2   1       9333.76       9303.85       167.93 o                         
  12   2   1       6574.54       6682.31       112.84 o                         
  14   2   1       5315.83       5229.33        96.80 o                         
  16   2   1       7607.01       7836.24       131.05 o                         
  18   2   1       5592.22       5315.34       122.78 o                         
  20   2   1       5304.86       5226.59       108.53 o                         
  22   2   1       3491.93       3430.58       110.24 o                         
 -21   3   1       5846.55       5859.70        92.29 o                         
 -19   3   1       6985.71       7452.76       102.40 o                         
 -17   3   1       8228.75       8434.52       150.14 o                         
 -15   3   1      15564.03      15599.89       235.43 o                         
 -13   3   1      14488.24      14414.00       196.86 o                         
 -11   3   1       6039.09       5862.36       150.59 o                         
  -9   3   1       9516.74       9359.74       120.39 o                         
  -7   3   1      12420.78      12133.55       144.77 o                         
  -5   3   1      21571.16      21722.35       246.29 o                         
  -3   3   1      18997.15      19174.84       176.32 o                         
  -1   3   1      33535.63      35069.49       395.33 o                         
   1   3   1      16810.99      17494.58       183.74 o                         
   3   3   1      15253.23      15312.51       177.22 o                         
   5   3   1      10204.16      10161.19       174.21 o                         
   7   3   1      11131.30      11116.04       164.85 o                         
   9   3   1      22208.78      21875.45       367.89 o                         
  11   3   1      23536.30      23938.01       394.12 o                         
  13   3   1      24023.19      23997.31       341.61 o                         
  15   3   1      10371.63      10737.08       196.06 o                         
  17   3   1      10973.26      10500.55       257.00 o                         
  19   3   1       3941.10       3996.44        86.83 o                         
 -18   4   1       6524.19       6732.11       130.60 o                         
 -16   4   1       8451.41       8534.97       148.64 o                         
 -14   4   1       7211.62       7032.90       126.87 o                         
 -12   4   1      17712.12      17742.27       262.62 o                         
 -10   4   1      12983.98      13064.70       199.81 o                         
  -8   4   1      11541.81      11647.46       161.19 o                         
  -6   4   1      10289.70      10439.70       146.77 o                         
  -4   4   1      20502.60      20397.65       259.65 o                         
  -2   4   1      11751.18      11788.92       143.68 o                         
   0   4   1      21092.92      21030.40       222.83 o                         
   2   4   1      17067.16      16893.69       198.35 o                         
   4   4   1      13350.98      13336.82       180.11 o                         
   6   4   1      14778.33      14693.37       221.85 o                         
   8   4   1      16790.34      16767.14       250.25 o                         
  10   4   1      12867.99      12662.18       198.62 o                         
  12   4   1       9898.90      10286.28       189.21 o                         
  14   4   1       8725.56       8725.25       147.07 o                         
  16   4   1      10706.89      10587.61       176.26 o                         
 -13   5   1       5220.47       5265.79       196.57 o                         
 -11   5   1       6774.77       6840.33       124.74 o                         
  -9   5   1      15499.01      15360.26       260.32 o                         
  -7   5   1      10123.78      10220.26       151.02 o                         
  -5   5   1       9280.30       9691.45       141.29 o                         
  -3   5   1       8593.99       8725.93       143.98 o                         
  -1   5   1      10076.70      10060.40       153.84 o                         
   1   5   1       9448.89       9610.08       172.70 o                         
   3   5   1      11114.03      11135.81       180.07 o                         
   5   5   1      15082.32      14635.43       226.14 o                         
   7   5   1       7681.63       7690.86       137.67 o                         
   9   5   1       1969.28       2086.00        75.36 o                         
  11   5   1       6297.33       6434.54       202.39 o                         
 -26   0   2      10722.88      11082.25       375.11 o                         
 -24   0   2      10939.34      11207.71       257.59 o                         
 -22   0   2       8505.47       8500.91       202.35 o                         
 -20   0   2      10089.06       9980.09       177.90 o                         
 -18   0   2      12441.40      12387.42       212.15 o                         
 -16   0   2      40912.77      41981.50       658.52 o                         
 -14   0   2      51728.59      51309.81       968.81 o                         
 -12   0   2      76837.09      77977.81      1576.80 o                         
 -10   0   2      73065.02      71587.85      1347.69 o                         
  -8   0   2      12467.49      13991.09       227.98 o                         
  -6   0   2      30995.05      31183.04       418.19 o                         
  -4   0   2     120151.94      91772.77      2417.77 o                         
   0   0   2       7165.20       8089.39       235.51 o                         
   2   0   2      44545.89      43109.95       904.79 o                         
   4   0   2       9681.70       9971.40       142.22 o                         
   6   0   2      17130.54      16703.70       232.48 o                         
   8   0   2      45235.21      46930.63      1841.34 o                         
  10   0   2      34484.77      35259.02       956.28 o                         
  12   0   2      45491.25      46814.18      1265.86 o                         
  14   0   2        994.35       1103.48       106.36 o                         
  16   0   2      16569.89      16472.38       489.06 o                         
  18   0   2       5265.76       5409.12       209.87 o                         
  20   0   2      11051.87      10692.90       356.11 o                         
  22   0   2       6285.82       6250.50       254.50 o                         
 -25   1   2       4901.33       4702.09       160.10 o                         
 -23   1   2       7443.27       7582.32       157.83 o                         
 -21   1   2       8906.44       8922.32       170.12 o                         
 -19   1   2      19274.27      19185.85       353.66 o                         
 -17   1   2       9539.77       9861.59       123.78 o                         
 -15   1   2      16905.54      16877.49       213.55 o                         
 -13   1   2      25088.62      25352.52       311.18 o                         
 -11   1   2      29238.10      28349.20       343.83 o                         
  -9   1   2      82320.53      81246.52      1157.98 o                         
  -7   1   2      46703.59      47323.33       493.67 o                         
  -5   1   2      59736.76      59449.79       588.35 o                         
  -3   1   2        256.19        337.93        14.08 o                         
  -1   1   2      24346.07      25678.58       308.53 o                         
   1   1   2      49900.79      49693.98       568.21 o                         
   3   1   2      50236.31      50389.21       520.85 o                         
   5   1   2      54514.43      55576.68       844.61 o                         
   7   1   2      37497.12      39439.31       471.97 o                         
   9   1   2      20644.86      21053.06       259.75 o                         
  11   1   2      12291.05      12566.37       149.04 o                         
  13   1   2      22524.33      22955.61       261.78 o                         
  15   1   2      12661.83      13109.60       158.30 o                         
  17   1   2       8371.64       8310.48       199.94 o                         
  19   1   2       9199.51       9106.38       236.46 o                         
  21   1   2       7251.88       7003.55       188.55 o                         
 -24   2   2       4577.82       4644.84        91.15 o                         
 -22   2   2       9787.31       9675.45       163.51 o                         
 -20   2   2        681.84        965.69        65.71 o                         
 -18   2   2       3235.02       3283.85        78.73 o                         
 -16   2   2       4693.57       4754.14        93.72 o                         
 -14   2   2       9064.01       9095.14       166.57 o                         
 -12   2   2      12804.61      12793.92       187.79 o                         
 -10   2   2      14670.19      14797.27       189.78 o                         
  -8   2   2      16407.09      16600.19       175.02 o                         
  -6   2   2       6108.35       5980.85        69.32 o                         
  -4   2   2       6958.55       6813.33        67.98 o                         
  -2   2   2      23289.04      23731.69       202.01 o                         
   0   2   2      19794.61      20671.47       253.33 o                         
   2   2   2      25172.87      26770.66       367.27 o                         
   4   2   2      27506.14      28304.14       445.91 o                         
   6   2   2      34469.96      35312.82       476.99 o                         
   8   2   2      19744.40      19762.57       278.61 o                         
  10   2   2      14368.55      14355.04       242.19 o                         
  12   2   2       6736.88       6775.63       133.80 o                         
  14   2   2       9734.68       9562.65       174.91 o                         
  16   2   2      10419.03      10276.46       192.26 o                         
  18   2   2       6881.52       6851.57       151.57 o                         
  20   2   2       4147.96       4193.38       113.25 o                         
 -21   3   2       1074.91       1280.72        51.33 o                         
 -19   3   2       2490.69       2682.81        71.59 o                         
 -17   3   2       1348.65       1431.39        51.43 o                         
 -15   3   2       1472.49       1449.72        52.81 o                         
 -13   3   2       1264.26       1305.31        46.35 o                         
 -11   3   2       2980.81       3007.83        59.43 o                         
  -9   3   2       1990.29       1961.50        42.38 o                         
  -7   3   2       5845.30       5842.14        80.05 o                         
  -5   3   2       5462.63       5513.16        72.07 o                         
  -3   3   2       1054.46        888.63        21.26 o                         
  -1   3   2       8600.30       8610.25        90.00 o                         
   1   3   2       2527.82       2567.77        49.12 o                         
   3   3   2       7073.17       7052.25       131.72 o                         
   5   3   2       3812.41       3693.13        86.36 o                         
   7   3   2       2487.20       2420.39        65.30 o                         
   9   3   2       4031.02       4131.74        80.91 o                         
  11   3   2       3451.84       3523.36        76.82 o                         
  13   3   2       2612.70       2599.14        67.09 o                         
  15   3   2       2581.59       2575.07        71.74 o                         
  17   3   2        365.99        409.89        58.68 o                         
  19   3   2       1569.77       1751.95        66.39 o                         
 -18   4   2        220.60        340.11        69.08 o                         
 -16   4   2        364.47        412.86        37.26 o                         
 -14   4   2        788.27        752.31        42.02 o                         
 -12   4   2        677.52        708.84        41.44 o                         
 -10   4   2        322.77        290.99        35.66 o                         
  -8   4   2        594.60        559.02        30.22 o                         
  -6   4   2       1284.53       1234.41        74.82 o                         
  -4   4   2       1360.44       1295.24        33.84 o                         
  -2   4   2        136.37        112.40        16.49 o                         
   0   4   2       1615.41       1628.06        34.14 o                         
   2   4   2        317.39        393.47        32.12 o                         
   4   4   2         79.96         65.56        27.96 o                         
   6   4   2          6.56         20.33        25.04 o                         
   8   4   2         11.38          2.76        26.35 o                         
  10   4   2         12.63         -8.76        35.27 o                         
  12   4   2        109.21         94.95        40.70 o                         
  14   4   2        562.03        479.92        78.20 o                         
  16   4   2          3.01        -20.02        44.29 o                         
 -15   5   2        222.03        269.44        73.93 o                         
 -13   5   2       1132.61        946.52        73.97 o                         
 -11   5   2       1562.58       1512.48        78.41 o                         
  -9   5   2        672.83        565.88        42.74 o                         
  -7   5   2       1739.09       1748.64        50.54 o                         
  -5   5   2        531.68        602.34        37.31 o                         
  -3   5   2        356.60        397.30        24.97 o                         
  -1   5   2       1506.36       1609.72        55.63 o                         
   1   5   2        919.24        900.79        97.34 o                         
   3   5   2       4622.10       4407.80       142.69 o                         
   5   5   2        723.17        819.25        55.49 o                         
   7   5   2       3518.60       3809.53        93.15 o                         
   9   5   2         22.07         61.38        37.37 o                         
  11   5   2       1530.39       1536.35        78.17 o                         
 -25   1   3       1351.62       1387.62        73.00 o                         
 -23   1   3       3384.16       3219.26       152.89 o                         
 -21   1   3       2260.04       2061.68        76.71 o                         
 -19   1   3       3329.36       3374.68        66.98 o                         
 -17   1   3       3413.52       3322.62        74.36 o                         
 -15   1   3       7430.35       7537.56       106.30 o                         
 -13   1   3      14084.60      15053.40       172.94 o                         
 -11   1   3       8203.29       8594.44       103.29 o                         
  -9   1   3       3477.96       3382.86        47.38 o                         
  -7   1   3         51.73         34.75         7.76 o                         
  -5   1   3      16125.86      16575.69       220.83 o                         
  -3   1   3      15356.34      16624.60       241.40 o                         
  -1   1   3      22203.30      23329.83       437.93 o                         
   1   1   3        279.94        411.82        13.23 o                         
   3   1   3      12614.83      13009.34       137.20 o                         
   5   1   3        190.96        307.48        17.15 o                         
   7   1   3       3275.41       3302.25        53.22 o                         
   9   1   3       2839.31       2978.82        52.61 o                         
  11   1   3       2125.50       2159.19        57.09 o                         
  13   1   3        318.05        346.21        38.91 o                         
  15   1   3       3619.22       3581.10        94.69 o                         
  17   1   3       1987.90       1855.39        96.86 o                         
  19   1   3       1508.02       1453.87        99.36 o                         
  21   1   3       2349.45       2395.37       117.06 o                         
 -24   2   3       3440.05       3523.61        76.07 o                         
 -22   2   3       8957.52       8973.77       165.27 o                         
 -20   2   3       8013.89       7596.21       131.36 o                         
 -18   2   3       7951.54       7830.65       120.66 o                         
 -16   2   3      10117.64      10042.86       141.25 o                         
 -14   2   3       6855.40       7146.01       116.52 o                         
 -12   2   3      10961.25      11080.53       148.09 o                         
 -10   2   3      15188.93      15442.73       196.95 o                         
  -8   2   3      22580.82      22990.81       283.38 o                         
  -6   2   3      26391.60      25938.06       313.95 o                         
  -4   2   3       4314.95       4266.25        61.04 o                         
  -2   2   3      14718.14      15258.79       315.19 o                         
   0   2   3       7630.82       7732.85       114.88 o                         
   2   2   3      15598.08      16041.45       225.03 o                         
   4   2   3      26343.15      26967.76       428.74 o                         
   6   2   3      33394.16      34410.52       467.34 o                         
   8   2   3       4984.28       4864.85        89.15 o                         
  10   2   3       6814.61       6843.46       133.82 o                         
  12   2   3       3524.04       3343.87        87.73 o                         
  14   2   3       4859.49       4834.52       107.97 o                         
  16   2   3       8048.35       7904.25       155.04 o                         
  18   2   3       5487.41       5376.81       201.01 o                         
 -23   3   3       3699.43       3884.62       120.35 o                         
 -21   3   3       3655.99       3792.48        84.19 o                         
 -19   3   3      13638.20      13762.03       216.16 o                         
 -17   3   3      15635.50      15531.03       233.48 o                         
 -15   3   3      11755.33      11849.65       165.03 o                         
 -13   3   3       5757.13       5572.14        84.59 o                         
 -11   3   3      17000.66      17030.09       202.18 o                         
  -9   3   3       7489.63       7186.69       111.72 o                         
  -7   3   3      20096.85      19743.69       251.42 o                         
  -5   3   3      27882.85      28029.95       315.55 o                         
  -3   3   3      50342.58      50272.64       548.94 o                         
  -1   3   3      27974.52      27913.33       381.76 o                         
   1   3   3      24303.24      23739.36       382.42 o                         
   3   3   3      18665.07      18358.50       304.17 o                         
   5   3   3      17553.97      16943.83       289.54 o                         
   7   3   3      20198.06      20359.93       340.38 o                         
   9   3   3      22108.24      22145.18       316.86 o                         
  11   3   3      17933.93      18186.74       266.43 o                         
  13   3   3       8086.88       8172.23       158.65 o                         
  15   3   3       5387.72       5135.43       107.70 o                         
  17   3   3       2942.33       3019.73        89.92 o                         
 -20   4   3       5946.07       6090.70       120.91 o                         
 -18   4   3       8595.30       8426.08       133.90 o                         
 -16   4   3       9262.91       9219.76       139.14 o                         
 -14   4   3      20435.79      20597.38       246.76 o                         
 -12   4   3       5607.77       5677.19       111.94 o                         
 -10   4   3      12562.93      12751.67       198.59 o                         
  -8   4   3      12588.32      12879.04       200.38 o                         
  -6   4   3      17711.65      17081.67       257.93 o                         
  -4   4   3      16738.20      16673.11       179.72 o                         
  -2   4   3      22396.91      23059.95       556.00 o                         
   0   4   3      17859.30      17682.39       259.95 o                         
   2   4   3      14998.15      14458.42       222.96 o                         
   4   4   3      19444.38      18995.41       279.60 o                         
   6   4   3      16435.04      16338.14       283.80 o                         
   8   4   3      13173.20      13228.77       240.55 o                         
  10   4   3       6424.68       6434.73       237.41 o                         
  12   4   3       9522.48       9417.10       284.42 o                         
  14   4   3       6946.44       7100.14       161.70 o                         
 -15   5   3       6256.13       6560.70       201.29 o                         
 -13   5   3      11214.45      11471.96       192.23 o                         
 -11   5   3      10477.45      10433.95       176.32 o                         
  -9   5   3       8462.02       8432.52       175.35 o                         
  -7   5   3       5693.11       5674.25       109.67 o                         
  -5   5   3       5588.51       5523.07       105.43 o                         
  -3   5   3       4826.21       4655.09       209.72 o                         
  -1   5   3       8375.59       8391.94       426.86 o                         
   1   5   3      14914.57      14926.73       314.93 o                         
   3   5   3      13439.42      13767.14       218.12 o                         
   5   5   3       2606.74       2725.14        81.42 o                         
   7   5   3       4964.29       4977.05       153.63 o                         
   9   5   3       4794.41       4877.96       110.42 o                         
 -26   0   4      11942.13      11874.78       276.65 o                         
 -24   0   4      14597.21      14453.51       418.31 o                         
 -22   0   4      11112.46      11221.33       256.06 o                         
 -20   0   4      13676.62      14156.22       441.58 o                         
 -18   0   4      31651.28      32883.03       924.00 o                         
 -16   0   4      22949.70      22743.77       654.30 o                         
 -14   0   4      57563.47      58555.47      1584.94 o                         
 -12   0   4       7910.55       7103.27       241.21 o                         
 -10   0   4      11280.37      10902.41       159.79 o                         
  -8   0   4      24944.26      24636.21       336.14 o                         
  -6   0   4      46888.32      47198.67       649.18 o                         
  -4   0   4      31454.44      31659.66       491.35 o                         
  -2   0   4      62327.23      60247.16       977.59 o                         
   0   0   4      45688.34      43461.36       706.33 o                         
   2   0   4      30028.15      28379.53       609.95 o                         
   4   0   4      20741.27      19717.90       388.97 o                         
   6   0   4      36822.18      37528.58       721.11 o                         
   8   0   4      26467.23      26715.15       735.02 o                         
  10   0   4      17322.04      17549.26       504.26 o                         
  12   0   4      12197.29      12032.83       371.31 o                         
  14   0   4      42343.88      42401.22      1166.15 o                         
  16   0   4       9552.91       9469.77       317.18 o                         
  20   0   4       9130.89       8892.39       322.88 o                         
 -27   1   4       4142.96       4023.90        99.56 o                         
 -25   1   4       6220.80       6497.69       129.35 o                         
 -23   1   4      16086.66      16127.91       356.53 o                         
 -21   1   4      15888.44      15894.07       354.53 o                         
 -19   1   4      15508.54      15422.52       272.27 o                         
 -17   1   4      13066.72      13145.88       234.99 o                         
 -15   1   4      14570.34      14163.59       239.83 o                         
 -13   1   4      18074.96      18092.03       206.20 o                         
 -11   1   4      50466.25      49919.04       543.52 o                         
  -9   1   4      38245.70      38451.46       588.02 o                         
  -7   1   4      40664.25      40636.65       396.66 o                         
  -5   1   4       3054.78       3101.37        56.89 o                         
  -3   1   4      78620.01      76620.44      1172.43 o                         
  -1   1   4      38236.46      38906.98       432.69 o                         
   1   1   4      56349.21      56226.09      1089.36 o                         
   3   1   4      60861.05      62749.77       978.73 o                         
   5   1   4      13260.35      13192.83       228.34 o                         
   7   1   4      15305.36      15476.84       257.62 o                         
   9   1   4       9281.63       8887.74       172.08 o                         
  11   1   4      23780.74      23577.36       387.64 o                         
  13   1   4      12349.47      12212.13       309.60 o                         
  15   1   4      16741.35      16479.41       288.07 o                         
  17   1   4      12203.96      12156.04       277.08 o                         
  19   1   4       8827.23       9017.74       226.54 o                         
 -26   2   4       2955.12       3024.12       139.40 o                         
 -24   2   4       4672.60       4789.28       100.61 o                         
 -22   2   4        971.05        985.04        45.32 o                         
 -20   2   4      10029.95       9960.63       143.49 o                         
 -18   2   4       6410.89       6358.89       106.27 o                         
 -16   2   4      12521.37      12561.35       170.11 o                         
 -14   2   4      15343.54      15252.07       181.02 o                         
 -12   2   4      14544.46      14625.15       170.60 o                         
 -10   2   4      12119.02      11886.14       139.71 o                         
  -8   2   4       7080.20       6360.45        90.24 o                         
  -6   2   4      59016.81      56933.71       677.94 o                         
  -4   2   4      43139.70      41734.64       499.54 o                         
  -2   2   4      33964.22      34592.21       416.99 o                         
   0   2   4      27972.79      29054.01       354.17 o                         
   2   2   4      17891.77      18365.00       299.52 o                         
   4   2   4      13937.36      14564.76       245.60 o                         
   6   2   4       5440.25       5318.59        91.60 o                         
   8   2   4      11351.85      11280.50       172.88 o                         
  10   2   4       7832.44       7653.68       147.81 o                         
  12   2   4      10517.34      10233.77       230.26 o                         
  14   2   4       6188.93       6144.44       127.86 o                         
  16   2   4       4700.96       4619.98       117.43 o                         
  18   2   4       2017.76       2042.05        85.67 o                         
 -23   3   4       1065.15       1152.28        74.20 o                         
 -21   3   4       3831.00       3879.17        84.80 o                         
 -19   3   4        807.06        804.66        48.01 o                         
 -17   3   4       6048.63       6065.97       105.36 o                         
 -15   3   4        522.28        479.46        27.89 o                         
 -13   3   4       2449.70       2424.20        48.85 o                         
 -11   3   4       1329.36       1305.63        45.29 o                         
  -9   3   4       5640.87       5781.68        99.50 o                         
  -7   3   4       3793.60       3635.54        64.85 o                         
  -5   3   4       9879.26       9525.49       119.28 o                         
  -3   3   4      10315.56      10460.80       140.53 o                         
  -1   3   4       5250.25       5169.89        88.47 o                         
   1   3   4       3144.50       2931.09        82.68 o                         
   3   3   4         42.30          9.88        27.71 o                         
   5   3   4       2632.13       2728.92        85.36 o                         
   7   3   4       3531.61       3688.71       127.25 o                         
   9   3   4       5446.96       5534.13       104.70 o                         
  11   3   4       6124.19       5928.78       134.35 o                         
  13   3   4        555.31        529.20        68.40 o                         
  15   3   4        435.18        437.94        85.24 o                         
 -20   4   4        160.27        180.50        37.43 o                         
 -18   4   4        253.64        306.05        31.66 o                         
 -16   4   4         10.83         48.43        27.44 o                         
 -14   4   4         83.07         63.61        26.41 o                         
 -12   4   4       1903.14       1905.55        95.13 o                         
 -10   4   4        146.89        105.58        26.37 o                         
  -8   4   4        198.06        180.50        30.41 o                         
  -6   4   4        291.75        298.18        24.98 o                         
  -4   4   4         89.49         64.46        23.32 o                         
  -2   4   4       1715.37       1655.12        50.05 o                         
   0   4   4        167.74        151.62        28.97 o                         
   2   4   4       1475.28       1503.02        71.30 o                         
   4   4   4        589.23        548.87        59.09 o                         
   6   4   4        687.22        665.93        48.20 o                         
   8   4   4        246.14        179.48        63.63 o                         
  10   4   4          9.34         63.53        45.86 o                         
  12   4   4         32.10         34.08        52.40 o                         
 -15   5   4        424.71        422.57        51.26 o                         
 -13   5   4        505.46        461.40        41.56 o                         
 -11   5   4       1455.88       1412.73        64.47 o                         
  -9   5   4       3554.87       3591.65        85.09 o                         
  -7   5   4       1241.37       1408.05        54.87 o                         
  -5   5   4       2063.37       2035.65        54.00 o                         
  -3   5   4        778.83        758.65        54.58 o                         
  -1   5   4       1739.13       1616.89       177.11 o                         
   1   5   4       1261.54       1385.29        83.99 o                         
   3   5   4       1470.59       1569.53        82.24 o                         
   5   5   4       1793.84       1965.02       118.13 o                         
   7   5   4        262.00        344.06        59.43 o                         
 -27   1   5       1116.65       1090.80        61.98 o                         
 -25   1   5       1788.34       1696.42       108.05 o                         
 -23   1   5         19.77        -53.67        86.89 o                         
 -21   1   5       1888.85       1832.43       118.83 o                         
 -19   1   5       1992.66       2014.64        80.68 o                         
 -17   1   5       8516.38       8482.93       210.47 o                         
 -15   1   5       5327.50       5201.65        90.98 o                         
 -13   1   5         49.26         57.32        12.93 o                         
 -11   1   5         83.78         77.30         9.92 o                         
  -9   1   5       2295.14       2503.98        34.53 o                         
  -7   1   5        540.36        498.18        17.48 o                         
  -5   1   5      12784.48      13104.17       122.40 o                         
  -3   1   5      52798.71      53140.30       757.98 o                         
  -1   1   5       7815.67       8244.72        90.28 o                         
   1   1   5       1051.17       1008.54        22.37 o                         
   3   1   5       1071.04       1224.93        28.78 o                         
   5   1   5       2056.64       2351.14        56.56 o                         
   7   1   5       8506.82       8249.64       154.06 o                         
   9   1   5       6400.53       6292.14       131.28 o                         
  11   1   5      20537.34      20378.06       355.65 o                         
  13   1   5       3419.04       3396.82        96.27 o                         
  15   1   5       1685.84       1653.22        90.01 o                         
  17   1   5        173.38         48.43        60.78 o                         
 -26   2   5       2768.85       2858.73       103.20 o                         
 -24   2   5       5593.16       5433.39       107.88 o                         
 -22   2   5       4039.96       4047.19       101.13 o                         
 -20   2   5       9282.42       9454.21       137.01 o                         
 -18   2   5       7293.15       7200.30       111.79 o                         
 -16   2   5       9067.54       8530.45       115.13 o                         
 -14   2   5       4524.90       4476.38        66.98 o                         
 -12   2   5       8372.85       8290.36       102.79 o                         
 -10   2   5      18274.52      18599.30       233.88 o                         
  -8   2   5      15778.14      16092.63       227.59 o                         
  -6   2   5      23846.00      23069.74       283.48 o                         
  -4   2   5      25858.88      25644.39       313.05 o                         
  -2   2   5       6486.82       6293.58       102.13 o                         
   0   2   5      13124.64      13207.77       192.75 o                         
   2   2   5      13610.85      14119.74       239.01 o                         
   4   2   5       8185.24       7960.48       124.81 o                         
   6   2   5       8993.03       9074.59       144.02 o                         
   8   2   5      10081.15      10081.79       160.78 o                         
  10   2   5      11541.87      11506.33       178.08 o                         
  12   2   5       9791.35       9810.03       157.37 o                         
  14   2   5       7831.43       7592.90       185.69 o                         
  16   2   5       4913.61       4777.45       122.55 o                         
 -23   3   5       8937.94       8202.78       203.96 o                         
 -21   3   5       9549.17       9832.33       150.71 o                         
 -19   3   5      10277.22       9922.54       173.61 o                         
 -17   3   5       5584.63       5599.88        75.99 o                         
 -15   3   5      22067.97      21953.61       283.00 o                         
 -13   3   5      17293.09      16899.50       222.46 o                         
 -11   3   5      18784.24      18385.88       240.04 o                         
  -9   3   5      26785.97      26531.33       368.48 o                         
  -7   3   5      42644.15      41997.28       475.61 o                         
  -5   3   5      25187.34      24956.13       350.63 o                         
  -3   3   5      20172.16      20128.40       254.96 o                         
  -1   3   5      14477.40      13991.63       206.92 o                         
   1   3   5      11746.87      11714.99       208.21 o                         
   3   3   5       4750.92       4680.95       109.82 o                         
   5   3   5      18425.49      18921.27       397.48 o                         
   7   3   5      18060.38      18274.22       315.58 o                         
   9   3   5      15875.41      16302.25       244.74 o                         
  11   3   5       5860.01       6043.77       127.98 o                         
  13   3   5       4449.06       4284.66       126.30 o                         
  15   3   5       2730.07       2642.00        84.64 o                         
 -20   4   5       6689.79       6558.53       130.75 o                         
 -18   4   5       8346.07       8218.96       137.73 o                         
 -16   4   5       8724.75       8602.07       135.26 o                         
 -14   4   5       6913.73       6942.00       114.57 o                         
 -12   4   5      22072.12      22243.37       290.65 o                         
 -10   4   5      20686.66      20587.84       269.81 o                         
  -8   4   5      21948.70      22060.77       316.49 o                         
  -6   4   5      18469.97      17944.22       259.06 o                         
  -4   4   5       9468.60       9281.96       179.75 o                         
  -2   4   5      11065.03      10591.62       362.04 o                         
   0   4   5       6120.57       6140.14       158.80 o                         
   2   4   5      26352.27      26273.20       433.75 o                         
   4   4   5      15357.07      15095.97       481.10 o                         
   6   4   5      13943.20      15229.48       873.66 o                         
   8   4   5       6511.38       6667.17       157.57 o                         
  10   4   5       7845.16       7919.99       183.68 o                         
  12   4   5       3675.28       3936.79       145.17 o                         
 -15   5   5       4773.92       4766.34       125.11 o                         
 -13   5   5       9196.19       9588.27       166.74 o                         
 -11   5   5       7218.68       7434.83       136.48 o                         
  -9   5   5       7866.68       8018.85       175.69 o                         
  -7   5   5       4839.35       4897.06        97.03 o                         
  -5   5   5       4407.49       4382.22        95.29 o                         
  -3   5   5       9523.68       9256.58       194.09 o                         
  -1   5   5      12868.49      12860.05       282.02 o                         
   1   5   5       6861.88       6781.60       134.84 o                         
   3   5   5       8056.07       8015.49       189.90 o                         
   5   5   5       8225.87       8241.10       152.16 o                         
   7   5   5       5892.31       5928.59       148.03 o                         
 -28   0   6      10835.70      10499.89       256.66 o                         
 -26   0   6       7079.44       7251.89       508.05 o                         
 -24   0   6       7953.12       8337.80       312.43 o                         
 -22   0   6      10905.09      11332.00       391.25 o                         
 -20   0   6      10867.31      11030.97       379.85 o                         
 -18   0   6      13368.43      13750.72       436.83 o                         
 -16   0   6      15438.96      16571.14       505.21 o                         
 -14   0   6      15477.32      15274.76       316.85 o                         
 -12   0   6      46317.23      46037.45       974.80 o                         
 -10   0   6      55926.63      54606.97      1173.17 o                         
  -8   0   6      53526.33      51413.19      1052.81 o                         
  -6   0   6      47091.84      46106.01       758.05 o                         
  -4   0   6       7015.97       7370.86        80.18 o                         
  -2   0   6      36998.37      37447.80       463.05 o                         
   0   0   6      15546.18      15634.96       365.61 o                         
   2   0   6      98158.04      94247.80      1770.32 o                         
   4   0   6      71347.34      70389.48      1385.99 o                         
   6   0   6      45796.80      45479.94      1228.83 o                         
   8   0   6      18347.32      17903.48       516.60 o                         
  10   0   6      27823.47      27921.18       785.35 o                         
  12   0   6       8262.03       8024.42       275.39 o                         
  14   0   6       7809.92       8027.27       306.73 o                         
  16   0   6       9278.86       9510.60       330.47 o                         
 -27   1   6       5444.80       5479.24       137.14 o                         
 -25   1   6      13955.55      13755.78       321.30 o                         
 -23   1   6      11280.00      11955.57       286.67 o                         
 -21   1   6      11553.95      11570.15       321.70 o                         
 -19   1   6       9129.16       9400.18       254.11 o                         
 -17   1   6       8150.28       7680.25       160.23 o                         
 -15   1   6      21002.81      20889.29       296.51 o                         
 -13   1   6      53339.60      52916.28       643.57 o                         
 -11   1   6      56922.81      56890.34       789.42 o                         
  -9   1   6      25709.03      26600.45       272.51 o                         
  -7   1   6      25683.63      26136.99       266.98 o                         
  -5   1   6      13453.52      13343.56       160.96 o                         
  -3   1   6      12744.45      12347.26       131.80 o                         
  -1   1   6      33760.37      34192.79       364.55 o                         
   1   1   6      45715.69      46472.73       641.70 o                         
   3   1   6      32501.04      33121.02       453.92 o                         
   5   1   6      35820.65      35825.49       567.28 o                         
   7   1   6      16966.99      17043.28       289.43 o                         
   9   1   6      18216.32      18893.18       321.57 o                         
  11   1   6       4289.23       4332.04       111.25 o                         
  13   1   6      12359.74      11909.57       222.16 o                         
  15   1   6       9586.37       9572.95       231.74 o                         
  17   1   6       7239.16       7057.05       192.00 o                         
 -26   2   6       3359.62       3146.11       144.38 o                         
 -24   2   6       2615.51       2645.14        96.69 o                         
 -22   2   6       6037.48       6193.93       134.47 o                         
 -20   2   6       6911.01       6843.01       126.04 o                         
 -18   2   6      18197.30      18042.82       215.42 o                         
 -16   2   6      32170.93      31656.51       411.98 o                         
 -14   2   6      11098.37      10728.98       213.76 o                         
 -12   2   6      13595.41      13288.53       195.20 o                         
 -10   2   6       6812.00       6678.85       128.28 o                         
  -8   2   6      37742.09      37820.94       513.83 o                         
  -6   2   6       1226.76        957.43        36.82 o                         
  -4   2   6      30235.38      30496.94       418.29 o                         
  -2   2   6      10850.62      11137.01       191.69 o                         
   0   2   6      13686.97      13628.52       200.22 o                         
   2   2   6       5193.34       5188.85       109.92 o                         
   4   2   6       5980.40       5742.52       102.06 o                         
   6   2   6       8176.31       8056.89       134.79 o                         
   8   2   6       3949.57       4111.20        76.46 o                         
  10   2   6       7066.44       6786.69       140.97 o                         
  12   2   6       7687.37       6963.74       421.01 o                         
  14   2   6       4084.93       4105.49       111.60 o                         
  16   2   6       2975.55       2979.96       195.63 o                         
 -25   3   6       1383.00       1322.95        75.66 o                         
 -23   3   6        700.77        876.44        57.26 o                         
 -21   3   6        647.82        660.44        48.11 o                         
 -19   3   6       4534.27       4530.54       114.65 o                         
 -17   3   6        855.99        802.21        56.67 o                         
 -15   3   6      11525.32      11267.84       163.04 o                         
 -13   3   6       2073.18       2094.08        54.49 o                         
 -11   3   6       2846.70       2921.03        62.03 o                         
  -9   3   6        732.65        743.24        40.90 o                         
  -7   3   6       1511.18       1486.36        43.68 o                         
  -5   3   6      10166.78       9694.51       178.02 o                         
  -3   3   6       4598.17       4484.19        75.83 o                         
  -1   3   6       5430.11       5249.29       118.35 o                         
   1   3   6        687.76        630.14        53.40 o                         
   3   3   6       1772.67       1878.07        77.12 o                         
   5   3   6        437.98        427.57        44.32 o                         
   7   3   6       4602.35       4705.56       145.96 o                         
   9   3   6       2025.51       2026.37        69.80 o                         
  11   3   6        958.55        860.76        56.76 o                         
  13   3   6       1514.68       1512.74        65.51 o                         
 -22   4   6         64.18         61.83        38.43 o                         
 -20   4   6         26.02         67.59        34.16 o                         
 -18   4   6         64.99         22.15        27.93 o                         
 -16   4   6       1620.72       1549.25        56.05 o                         
 -14   4   6          7.73         -4.50        26.60 o                         
 -12   4   6          9.20         23.56        31.74 o                         
 -10   4   6        328.36        311.73        30.06 o                         
  -8   4   6         44.66         28.25        28.13 o                         
  -6   4   6         61.64         52.13        27.35 o                         
  -4   4   6         64.68         96.13        35.62 o                         
  -2   4   6          0.57          6.89        39.24 o                         
   0   4   6         13.00          0.81        39.92 o                         
   2   4   6       3458.06       3352.16       120.07 o                         
   4   4   6          2.97         31.35        40.94 o                         
   6   4   6         87.02         67.52        41.02 o                         
   8   4   6         81.91         62.40        39.71 o                         
  10   4   6         66.37         75.26        48.31 o                         
 -15   5   6       1544.75       1540.07        73.18 o                         
 -13   5   6       1891.11       1809.19        71.74 o                         
 -11   5   6       2458.01       2322.74       154.22 o                         
  -9   5   6        450.42        473.44        35.38 o                         
  -7   5   6       1192.43       1268.31        91.01 o                         
  -5   5   6        156.15        205.68        32.45 o                         
  -3   5   6        790.16        797.61        54.80 o                         
  -1   5   6        633.79        772.84       115.38 o                         
   1   5   6       3070.48       2929.48       142.84 o                         
   3   5   6       1129.03       1075.13        63.33 o                         
   5   5   6        355.68        341.28        50.13 o                         
 -27   1   7        198.78        196.35        48.98 o                         
 -25   1   7         21.15         35.61        62.45 o                         
 -23   1   7       1081.19       1129.43       104.06 o                         
 -21   1   7       1172.73       1341.74       114.48 o                         
 -19   1   7       6631.37       6587.32       150.89 o                         
 -17   1   7       4217.38       3765.40       102.85 o                         
 -15   1   7       4807.41       4696.46        76.25 o                         
 -13   1   7        320.52        300.20        16.32 o                         
 -11   1   7       1338.90       1604.76        29.40 o                         
  -9   1   7       8478.84       9026.06       102.08 o                         
  -7   1   7      19672.58      20470.98       213.61 o                         
  -5   1   7      39399.15      40324.38       458.67 o                         
  -3   1   7      20203.72      21381.22       207.72 o                         
  -1   1   7       4123.84       4263.58        55.49 o                         
   1   1   7       3897.57       4366.56        57.15 o                         
   3   1   7        989.82       1037.56        31.94 o                         
   5   1   7       5504.13       5418.96       106.47 o                         
   7   1   7       7176.23       7292.30       149.70 o                         
   9   1   7       8845.82       8682.60       250.45 o                         
  11   1   7         21.19         14.46        35.68 o                         
  13   1   7       1187.74       1078.87       100.66 o                         
  15   1   7         27.60        -26.76        46.65 o                         
 -26   2   7       3155.47       3147.59       125.45 o                         
 -24   2   7       4570.44       4381.42       122.68 o                         
 -22   2   7       5868.54       5434.04       105.53 o                         
 -20   2   7      12379.45      11922.39       151.86 o                         
 -18   2   7       5141.01       5041.40        78.72 o                         
 -16   2   7       9294.30       9216.33       121.76 o                         
 -14   2   7       9273.14       8539.09       191.48 o                         
 -12   2   7      13022.55      12646.35       220.44 o                         
 -10   2   7       6370.30       6142.53       121.69 o                         
  -8   2   7      22239.45      21894.86       307.72 o                         
  -6   2   7       4523.01       4701.51        63.82 o                         
  -4   2   7      19209.86      18564.77       304.80 o                         
  -2   2   7      20333.51      20473.83       290.45 o                         
   0   2   7      22295.59      22461.15       317.85 o                         
   2   2   7      15169.86      15197.20       261.35 o                         
   4   2   7       6751.12       6650.51       115.79 o                         
   6   2   7       6274.84       6533.06       115.16 o                         
   8   2   7       5058.38       4895.34        93.77 o                         
  10   2   7       4650.84       4509.33       101.70 o                         
  12   2   7       7770.49       7742.92       163.63 o                         
  14   2   7       4302.50       4279.40       108.10 o                         
 -25   3   7      11330.40      11552.57       197.30 o                         
 -23   3   7       4828.52       4634.88        89.06 o                         
 -21   3   7       9368.01       9351.48       147.69 o                         
 -19   3   7      12135.95      11960.38       170.28 o                         
 -17   3   7      26228.89      25980.62       330.89 o                         
 -15   3   7      10673.00      10326.21       148.06 o                         
 -13   3   7      13861.56      13720.18       186.17 o                         
 -11   3   7      11489.75      11629.01       162.25 o                         
  -9   3   7       6918.63       6810.48       162.61 o                         
  -7   3   7       8029.49       7756.86       136.85 o                         
  -5   3   7      19265.08      19510.82       328.94 o                         
  -3   3   7      24322.91      23565.02       335.94 o                         
  -1   3   7       8175.78       8361.47       163.87 o                         
   1   3   7      10469.58      10220.09       194.19 o                         
   3   3   7      14559.49      14532.17       260.37 o                         
   5   3   7       9955.74      10094.24       196.72 o                         
   7   3   7       7976.96       7845.73       211.79 o                         
   9   3   7       7858.77       7879.45       183.88 o                         
  11   3   7       6848.25       6745.76       129.03 o                         
  13   3   7       5585.39       5677.41       153.26 o                         
 -22   4   7      10197.41      10331.34       162.93 o                         
 -20   4   7       8438.91       8525.78       155.97 o                         
 -18   4   7       9807.85       9862.02       151.10 o                         
 -16   4   7       9024.27       9046.10       143.00 o                         
 -14   4   7      15452.55      15418.66       211.94 o                         
 -12   4   7      11107.17      11002.93       174.66 o                         
 -10   4   7      13207.54      13003.25       199.48 o                         
  -8   4   7      11866.47      11661.95       167.95 o                         
  -6   4   7       9054.22       8775.82       150.16 o                         
  -4   4   7       8104.10       7834.72       164.35 o                         
  -2   4   7      13213.27      13027.18       285.03 o                         
   0   4   7      24798.93      25376.00       514.70 o                         
   2   4   7       9056.21       9112.34       308.16 o                         
   4   4   7      10624.61      10717.75       258.52 o                         
   6   4   7       6205.87       6169.21       146.51 o                         
   8   4   7       5219.71       5353.84       148.35 o                         
 -17   5   7       6730.40       6905.75       314.33 o                         
 -15   5   7       7275.40       7414.71       131.08 o                         
 -13   5   7       5864.51       5983.44       110.41 o                         
 -11   5   7       8248.42       8221.22       144.22 o                         
  -9   5   7       5260.27       5332.79       135.28 o                         
  -7   5   7      10743.11      10773.80       181.32 o                         
  -5   5   7      11154.89      11075.42       190.56 o                         
  -3   5   7       8949.29       9104.45       249.05 o                         
  -1   5   7       7528.59       7530.69       147.14 o                         
   1   5   7       7746.12       7974.71       171.44 o                         
   3   5   7       6556.39       6697.22       171.86 o                         
 -28   0   8       3712.28       3956.18       217.47 o                         
 -26   0   8      14708.39      14352.79       477.67 o                         
 -24   0   8       9593.21       9544.79       353.26 o                         
 -22   0   8      15910.13      15766.80       513.75 o                         
 -20   0   8      14105.42      14562.66       476.72 o                         
 -18   0   8      16675.66      16348.93       348.54 o                         
 -16   0   8      20937.18      21040.64       430.42 o                         
 -14   0   8      27042.39      27088.69       961.03 o                         
 -12   0   8      60399.99      61246.66      2104.22 o                         
 -10   0   8      77234.96      76558.84      2194.92 o                         
  -8   0   8      50586.25      50014.73       778.10 o                         
  -6   0   8      43949.96      44581.44       601.05 o                         
  -4   0   8      39474.46      40897.47       494.79 o                         
  -2   0   8      27871.80      28651.14       351.02 o                         
   0   0   8      56804.48      57332.39       769.07 o                         
   2   0   8      16608.17      15986.95       334.49 o                         
   4   0   8      19585.16      20208.24       573.58 o                         
   6   0   8      17087.15      16549.30       499.51 o                         
   8   0   8      11670.57      11446.91       429.24 o                         
  10   0   8       8571.86       8707.21       300.08 o                         
  12   0   8       8044.24       7897.17       283.94 o                         
  14   0   8       9933.34      10158.25       349.47 o                         
 -29   1   8       5130.20       5197.80       139.84 o                         
 -27   1   8      11115.36      11171.05       230.99 o                         
 -25   1   8      12436.35      12307.07       302.12 o                         
 -21   1   8      12064.52      11916.80       231.37 o                         
 -19   1   8       4841.53       4665.29       133.69 o                         
 -17   1   8      18822.61      19426.53       289.04 o                         
 -15   1   8      17448.50      18261.05       194.54 o                         
 -13   1   8      29805.05      30438.45       341.16 o                         
 -11   1   8      24568.13      24278.93       253.44 o                         
  -9   1   8      49889.07      50568.73       512.48 o                         
  -7   1   8      23250.50      23350.60       263.38 o                         
  -5   1   8      30448.45      30021.23       288.72 o                         
  -3   1   8      26730.79      27061.14       247.12 o                         
  -1   1   8      23373.71      23385.29       228.50 o                         
   1   1   8      22227.48      22947.48       241.21 o                         
   3   1   8      19519.99      19367.06       327.20 o                         
   5   1   8      18421.05      18346.30       271.04 o                         
   7   1   8       8197.80       8133.39       152.76 o                         
   9   1   8       7465.36       7414.49       156.77 o                         
  11   1   8      13965.82      13689.14       252.15 o                         
  13   1   8       9053.23       8778.72       364.66 o                         
 -28   2   8       2959.72       3037.01       114.39 o                         
 -26   2   8       2252.84       2453.56       232.66 o                         
 -24   2   8       7628.62       7614.91       175.31 o                         
 -22   2   8       7763.18       7646.52       142.00 o                         
 -20   2   8      24382.29      24001.81       280.37 o                         
 -18   2   8       6613.89       6504.34        92.69 o                         
 -16   2   8       1710.28       1725.58        40.34 o                         
 -14   2   8       2981.33       2787.28        89.35 o                         
 -12   2   8       3949.60       4062.14        95.64 o                         
 -10   2   8       7738.82       7357.00       121.28 o                         
  -8   2   8       9952.30       9612.28       136.37 o                         
  -6   2   8      31563.54      32050.12       380.45 o                         
  -4   2   8      11507.50      11133.73       170.77 o                         
  -2   2   8       6246.04       6268.69       110.16 o                         
   0   2   8       6546.44       6600.34        89.11 o                         
   2   2   8       4994.17       5036.00       106.90 o                         
   4   2   8       8277.15       8258.16       138.75 o                         
   6   2   8       4978.00       5067.67        87.33 o                         
   8   2   8      23343.42      22727.38       332.65 o                         
  10   2   8       6841.94       6731.82       161.19 o                         
  12   2   8       6642.58       6788.41       142.24 o                         
 -25   3   8        541.41        546.14        64.15 o                         
 -23   3   8       1603.08       1469.29        86.78 o                         
 -21   3   8       2092.46       2027.82        58.99 o                         
 -19   3   8       4195.18       4267.05        82.47 o                         
 -17   3   8       6768.34       6828.04       120.33 o                         
 -15   3   8        866.18        912.43        43.65 o                         
 -13   3   8        851.17        824.10        46.81 o                         
 -11   3   8        136.00        145.37        28.67 o                         
  -9   3   8       2375.59       2348.54        60.50 o                         
  -7   3   8       7985.84       8068.64       140.48 o                         
  -5   3   8       3345.44       3455.54        75.70 o                         
  -3   3   8      10800.65      10706.72       304.41 o                         
  -1   3   8         53.85         -1.46        32.53 o                         
   1   3   8       1528.26       1503.18        72.62 o                         
   3   3   8        623.10        536.74        46.81 o                         
   5   3   8       4280.37       3912.95       579.28 o                         
   7   3   8       2416.15       2412.07       149.09 o                         
   9   3   8       2641.44       2871.93        89.78 o                         
  11   3   8       1645.18       1566.37       111.11 o                         
 -22   4   8        125.90        109.36        47.71 o                         
 -20   4   8         17.26         -9.93        28.13 o                         
 -18   4   8         64.80         38.87        27.53 o                         
 -16   4   8        493.97        466.95        42.90 o                         
 -14   4   8        821.76        759.02        43.78 o                         
 -12   4   8        229.80        233.21        29.14 o                         
 -10   4   8        378.52        338.64        26.23 o                         
  -8   4   8        216.03        169.42        29.89 o                         
  -6   4   8        126.23        112.06        34.68 o                         
  -4   4   8          6.71         13.68        42.73 o                         
  -2   4   8       3274.75       3339.87       159.54 o                         
   0   4   8        362.63        371.31        70.27 o                         
   2   4   8         51.71         53.96        38.63 o                         
   4   4   8        165.83        139.38        41.63 o                         
   6   4   8        217.90        316.86        49.87 o                         
   8   4   8         72.54         78.47        49.15 o                         
 -15   5   8        295.82        281.34        44.89 o                         
 -13   5   8        475.30        481.01        39.32 o                         
 -11   5   8        935.14        883.21        67.52 o                         
  -9   5   8       1812.49       1807.50        76.94 o                         
  -7   5   8        540.04        481.24        62.06 o                         
  -5   5   8        445.13        437.47        48.39 o                         
  -3   5   8       1276.52       1226.54        62.99 o                         
  -1   5   8       1017.19       1186.72       135.34 o                         
   1   5   8        835.97        763.14        64.55 o                         
 -29   1   9        915.18        861.78        82.49 o                         
 -27   1   9        743.87        761.14        85.60 o                         
 -25   1   9        561.67        621.43       132.00 o                         
 -23   1   9        875.71        928.85        70.33 o                         
 -21   1   9       3779.98       3711.84       113.60 o                         
 -19   1   9      12553.80      12286.96       240.92 o                         
 -17   1   9       7205.64       7336.88       130.43 o                         
 -15   1   9       5277.82       5100.33        63.15 o                         
 -13   1   9       3147.65       3270.16        77.13 o                         
 -11   1   9       9687.86      10091.97       125.20 o                         
  -9   1   9       2553.32       2473.00        41.24 o                         
  -7   1   9      17826.37      18013.43       209.56 o                         
  -5   1   9       2680.89       2744.55        45.24 o                         
  -3   1   9       5276.64       5170.89        67.78 o                         
  -1   1   9         99.28         91.53        18.29 o                         
   1   1   9        298.22        339.86        23.01 o                         
   3   1   9       2853.44       2679.74        72.09 o                         
   5   1   9       2296.23       2290.77        69.92 o                         
   7   1   9        744.89        693.43        50.09 o                         
   9   1   9        917.26        900.86        55.78 o                         
  11   1   9        705.94        718.26        59.03 o                         
  13   1   9        862.78        968.13       130.10 o                         
 -28   2   9       2639.53       2541.04       105.25 o                         
 -26   2   9       4330.46       4061.90       124.48 o                         
 -24   2   9       3737.85       3664.20       115.94 o                         
 -22   2   9       5411.95       5183.75       103.81 o                         
 -20   2   9       1203.21       1135.44        42.76 o                         
 -18   2   9      14594.77      14549.90       179.22 o                         
 -16   2   9      10314.88       9871.01       155.60 o                         
 -14   2   9      22825.70      22547.25       326.83 o                         
 -12   2   9      16711.39      15088.39       713.04 o                         
 -10   2   9       9545.73       9397.36       144.98 o                         
  -8   2   9       3969.30       3815.92        63.48 o                         
  -6   2   9       5584.33       5624.14        85.15 o                         
  -4   2   9      14478.30      14073.04       627.94 o                         
  -2   2   9      16612.72      16853.58       196.95 o                         
   0   2   9      12284.62      12524.17       164.68 o                         
   2   2   9       5355.61       5340.50       101.36 o                         
   4   2   9       5675.46       5442.34       104.81 o                         
   6   2   9       1452.41       1438.44        58.11 o                         
   8   2   9       8641.90       9063.42       178.79 o                         
  10   2   9       6457.24       6509.84       192.29 o                         
  12   2   9       4742.56       4730.29       117.06 o                         
 -25   3   9       2536.98       2426.54       122.20 o                         
 -23   3   9       3829.51       3694.67        86.95 o                         
 -21   3   9       6492.95       6512.48       109.75 o                         
 -19   3   9       6589.33       6447.42       108.08 o                         
 -17   3   9      11671.69      11656.58       217.27 o                         
 -15   3   9      12034.63      11540.02       170.62 o                         
 -13   3   9      12682.20      12319.24       222.88 o                         
 -11   3   9       2956.51       3098.24        65.12 o                         
  -9   3   9      20851.76      20850.52       241.47 o                         
  -7   3   9      14913.30      14837.05       227.63 o                         
  -5   3   9      18828.98      18478.86       242.09 o                         
  -3   3   9       5426.10       5214.63       108.50 o                         
  -1   3   9      20432.58      20678.29       429.08 o                         
   1   3   9       8666.61       8803.11       179.97 o                         
   3   3   9      11591.39      11740.34       382.70 o                         
   5   3   9      12551.91      13023.04       314.08 o                         
   7   3   9      14640.72      13923.46       487.75 o                         
   9   3   9       7170.85       7507.78       198.21 o                         
 -22   4   9       5850.22       5947.04       103.12 o                         
 -20   4   9       4839.00       4820.85       120.46 o                         
 -18   4   9       3746.29       3767.69        81.34 o                         
 -16   4   9       9148.95       8968.68       178.66 o                         
 -14   4   9       8446.36       8335.38       160.90 o                         
 -12   4   9      18503.94      18300.74       270.22 o                         
 -10   4   9      16253.76      16272.72       284.80 o                         
  -8   4   9       7979.46       7893.96       141.62 o                         
  -6   4   9       9244.36       9164.44       158.50 o                         
  -4   4   9      12613.54      12659.18       283.36 o                         
  -2   4   9      10095.82      10288.35       348.52 o                         
   0   4   9       8102.78       7960.93       383.18 o                         
   2   4   9      12013.63      12359.45       241.31 o                         
   4   4   9       8561.15       8844.50       191.43 o                         
   6   4   9       8982.55       9076.59       246.72 o                         
 -15   5   9       5394.97       5365.14       118.37 o                         
 -13   5   9       6140.50       6327.09       196.43 o                         
 -11   5   9       9921.82      10397.80       197.87 o                         
  -9   5   9      12191.66      12211.47       212.93 o                         
  -7   5   9       9057.09       9081.74       163.19 o                         
  -5   5   9       6290.94       6246.37       127.45 o                         
  -3   5   9       3253.80       3198.65       103.07 o                         
  -1   5   9       2944.55       3101.69       105.22 o                         
 -30   0  10       4536.09       4475.63       245.01 o                         
 -28   0  10       8332.57       8117.48       334.27 o                         
 -24   0  10      14345.23      15424.93       512.80 o                         
 -22   0  10      28218.85      28777.69       586.78 o                         
 -20   0  10      32070.62      31897.36       640.45 o                         
 -18   0  10      28440.64      28275.70       570.82 o                         
 -16   0  10      23704.45      23112.44       449.16 o                         
 -14   0  10      36369.21      37777.51      1128.80 o                         
 -12   0  10       6826.07       6647.10       162.16 o                         
 -10   0  10      25725.33      25433.62       413.53 o                         
  -8   0  10      23248.66      23561.24       331.23 o                         
  -6   0  10      28311.12      28082.10       390.40 o                         
  -4   0  10      27407.80      27734.61       386.55 o                         
  -2   0  10      11258.51      10565.38       208.62 o                         
   0   0  10      11201.31      10784.16       187.27 o                         
   2   0  10      11761.05      11136.42       763.03 o                         
   4   0  10      16727.20      16558.79       497.61 o                         
   6   0  10      15391.23      15350.86       462.47 o                         
   8   0  10      14865.26      15005.19       460.57 o                         
  10   0  10       6203.90       6204.92       242.16 o                         
  12   0  10       7410.27       7504.02       290.59 o                         
 -29   1  10       5675.92       5615.07       193.36 o                         
 -27   1  10       7232.99       7472.33       224.95 o                         
 -25   1  10      10240.74      10452.58       274.64 o                         
 -23   1  10       6137.65       5945.52       152.15 o                         
 -21   1  10      12911.32      13040.95       251.62 o                         
 -19   1  10      21619.18      21948.83       256.84 o                         
 -17   1  10      17625.23      17493.72       239.53 o                         
 -15   1  10      22090.87      21347.13       749.41 o                         
 -13   1  10      21192.58      21328.29       247.57 o                         
 -11   1  10      25274.44      25714.76       293.74 o                         
  -9   1  10      15335.73      15160.36       181.77 o                         
  -7   1  10      14380.54      14030.30       169.70 o                         
  -5   1  10      19784.05      19704.87       212.89 o                         
  -3   1  10      12457.23      11620.05       203.73 o                         
  -1   1  10      24826.18      24369.07       259.27 o                         
   1   1  10      22389.55      22256.92       237.70 o                         
   3   1  10      18857.95      18296.49       273.40 o                         
   5   1  10       5992.52       6234.33       192.95 o                         
   7   1  10      11582.73      11564.63       260.33 o                         
   9   1  10       7021.67       6691.09       133.52 o                         
  11   1  10       7663.85       7329.60       160.98 o                         
 -28   2  10       1490.78       1647.18        99.28 o                         
 -26   2  10       4451.72       4396.81       194.68 o                         
 -24   2  10       3490.15       3501.48       114.18 o                         
 -22   2  10       7087.78       6972.47       137.93 o                         
 -20   2  10        307.50        299.94        34.28 o                         
 -18   2  10       7419.09       7220.92       100.85 o                         
 -16   2  10       7422.04       7290.54       113.96 o                         
 -14   2  10      11826.15      11858.18       190.71 o                         
 -12   2  10      14814.26      14993.47       199.87 o                         
 -10   2  10      13875.62      13892.21       171.58 o                         
  -8   2  10      12939.65      12890.58       156.62 o                         
  -6   2  10       3360.28       3387.32        79.20 o                         
  -4   2  10      12001.71      11672.43       145.09 o                         
  -2   2  10      16801.69      16580.40       196.19 o                         
   0   2  10      11536.68      11473.02       143.51 o                         
   2   2  10      12531.20      12383.05       194.10 o                         
   4   2  10      12583.56      12251.95       180.74 o                         
   6   2  10      12452.05      12429.95       229.68 o                         
   8   2  10       1203.39       1201.45        91.12 o                         
  10   2  10       4027.20       3873.92       103.87 o                         
 -25   3  10        387.69        371.28        42.07 o                         
 -23   3  10        344.61        269.74        32.46 o                         
 -21   3  10        504.17        471.53        35.35 o                         
 -19   3  10       2747.33       2812.86        71.47 o                         
 -17   3  10       1812.23       1720.56       106.83 o                         
 -15   3  10       3504.85       3453.57        88.63 o                         
 -13   3  10       1574.55       1515.16        72.86 o                         
 -11   3  10       5260.38       5216.92        89.40 o                         
  -9   3  10        847.61        899.89        54.47 o                         
  -7   3  10       3655.65       3631.92        62.15 o                         
  -5   3  10       2072.44       2021.46        77.31 o                         
  -3   3  10        622.06        658.31        50.16 o                         
  -1   3  10       6271.62       6438.53       254.50 o                         
   1   3  10       2584.62       2715.96       154.79 o                         
   3   3  10       4751.98       4518.35       150.26 o                         
   5   3  10        912.08        937.71        91.64 o                         
   7   3  10        418.64        392.27        52.01 o                         
 -22   4  10          3.95         48.12        32.62 o                         
 -20   4  10          2.87         56.77        30.35 o                         
 -18   4  10         58.68         33.88        29.82 o                         
 -16   4  10        696.68        751.44        46.55 o                         
 -14   4  10        593.17        658.92        42.54 o                         
 -12   4  10        361.59        340.28        33.98 o                         
 -10   4  10       1885.90       1742.60        70.46 o                         
  -8   4  10        245.19        269.69        38.21 o                         
  -6   4  10          8.65        -33.43        54.44 o                         
  -4   4  10        620.27        620.11        84.52 o                         
  -2   4  10         22.92          0.12        41.93 o                         
   0   4  10        113.07         99.71        71.22 o                         
   2   4  10        550.95        534.83        71.22 o                         
   4   4  10        809.94        768.79        61.47 o                         
 -15   5  10       1235.97       1314.26       166.30 o                         
 -13   5  10       2413.50       2393.76       106.08 o                         
 -11   5  10       1016.46        997.24        65.53 o                         
  -9   5  10        401.80        433.84        47.21 o                         
  -7   5  10        255.89        269.30        84.51 o                         
  -5   5  10        749.45        626.45        82.82 o                         
  -3   5  10        708.49        878.25        77.18 o                         
 -29   1  11        955.06       1083.55       169.04 o                         
 -27   1  11       3107.71       3021.26       146.05 o                         
 -25   1  11       1673.44       1526.78       101.23 o                         
 -23   1  11       7923.01       7765.58       175.36 o                         
 -21   1  11       1687.33       1658.92        51.71 o                         
 -19   1  11        863.40        857.63        33.59 o                         
 -17   1  11       1761.60       1781.44        52.73 o                         
 -15   1  11       1283.25       1205.55        46.49 o                         
 -13   1  11       1041.60        994.52        42.18 o                         
 -11   1  11       2949.39       3062.82        57.90 o                         
  -9   1  11       3207.94       3355.33        60.82 o                         
  -7   1  11        753.98        723.60        46.36 o                         
  -5   1  11        297.20        317.93        24.57 o                         
  -3   1  11        209.20        132.02        21.54 o                         
  -1   1  11       3377.50       3431.05        58.80 o                         
   1   1  11       3213.54       3238.25        90.25 o                         
   3   1  11       1307.98       1394.71        70.85 o                         
   5   1  11       2957.61       2812.86       106.30 o                         
   7   1  11        568.03        471.96        41.06 o                         
   9   1  11       1396.84       1322.32        80.40 o                         
 -28   2  11       6657.54       6540.26       212.45 o                         
 -26   2  11       6544.74       6382.44       167.48 o                         
 -24   2  11       5013.93       5005.13       116.64 o                         
 -22   2  11       4312.37       4348.17        90.35 o                         
 -20   2  11       5283.88       5092.55        79.27 o                         
 -18   2  11       5337.73       5269.22        93.37 o                         
 -16   2  11      11634.51      11276.83       160.57 o                         
 -14   2  11      12004.04      11745.14       164.94 o                         
 -12   2  11       5997.68       5745.39        87.08 o                         
 -10   2  11       4342.02       4268.74        94.00 o                         
  -8   2  11       2255.67       2286.22        53.05 o                         
  -6   2  11      17007.39      17037.49       202.69 o                         
  -4   2  11       7349.70       7387.28       101.56 o                         
  -2   2  11      17572.17      17311.15       208.86 o                         
   0   2  11       7040.16       7057.89       107.08 o                         
   2   2  11       4208.18       4200.24        85.52 o                         
   4   2  11       2122.06       2253.38        74.92 o                         
   6   2  11       5562.74       5611.81       122.51 o                         
   8   2  11       3003.23       2883.72        88.54 o                         
 -25   3  11       3546.25       3543.05        84.89 o                         
 -23   3  11       6283.94       6208.23       131.31 o                         
 -21   3  11      11466.60      11538.25       171.86 o                         
 -19   3  11      16022.47      15803.34       273.19 o                         
 -17   3  11      11095.15      10970.69       243.78 o                         
 -15   3  11       5780.58       5767.14       224.11 o                         
 -13   3  11       5554.73       5446.86       135.92 o                         
 -11   3  11      17583.21      17059.39       259.62 o                         
  -9   3  11      13587.79      13440.67       212.85 o                         
  -7   3  11      17060.14      16978.81       227.53 o                         
  -5   3  11      21519.59      21086.14       276.16 o                         
  -3   3  11      16191.50      16055.61       350.52 o                         
  -1   3  11       8749.32       8248.53       297.24 o                         
   1   3  11       7493.05       7580.40       208.63 o                         
   3   3  11      11825.47      11643.39       290.09 o                         
   5   3  11       3687.10       3603.31       118.88 o                         
 -22   4  11       5334.24       5520.42       146.64 o                         
 -20   4  11       7460.74       7666.06       120.28 o                         
 -18   4  11       9229.68       9120.20       152.98 o                         
 -16   4  11       9593.11       9713.62       162.41 o                         
 -14   4  11      14513.40      14143.80       222.71 o                         
 -12   4  11       5492.42       5518.43       137.82 o                         
 -10   4  11       6503.36       6515.06       186.44 o                         
  -8   4  11      12288.13      12419.35       299.15 o                         
  -6   4  11      11960.29      12155.21       343.33 o                         
  -4   4  11      14131.05      14429.52       270.21 o                         
  -2   4  11       9762.63      10051.28       215.63 o                         
   0   4  11      10064.77       9880.69       218.51 o                         
   2   4  11       4291.63       4159.12       126.31 o                         
 -13   5  11       4794.52       4861.93       138.11 o                         
 -11   5  11       6647.51       6630.75       165.70 o                         
  -9   5  11       7098.22       7083.57       165.85 o                         
  -7   5  11       3966.74       4015.02       119.47 o                         
 -30   0  12       5852.07       6162.18       347.57 o                         
 -28   0  12       5859.57       5821.27       286.79 o                         
 -26   0  12      13914.56      14789.62       512.80 o                         
 -24   0  12      20826.98      21296.95       454.72 o                         
 -22   0  12       8065.13       7831.20       205.54 o                         
 -20   0  12      18880.87      18335.65       315.92 o                         
 -18   0  12       7089.30       7287.15       188.24 o                         
 -16   0  12       6554.36       6637.00       226.01 o                         
 -14   0  12       1106.94       1116.77        84.52 o                         
 -12   0  12      32329.06      32750.93       648.60 o                         
 -10   0  12      28122.79      28098.14       560.43 o                         
  -8   0  12      46969.34      46771.01       640.44 o                         
  -6   0  12      22391.14      22156.24       548.73 o                         
  -4   0  12       9152.79       9369.50       173.31 o                         
  -2   0  12       5414.18       5465.09       141.56 o                         
   0   0  12       4484.69       4677.36       134.93 o                         
   2   0  12      23299.21      22503.41       462.54 o                         
   4   0  12      23653.84      23181.32       493.70 o                         
   6   0  12      17559.77      18064.81       401.85 o                         
   8   0  12      10941.78      10855.25       263.52 o                         
 -27   1  12       9054.91       9284.67       205.40 o                         
 -25   1  12       6113.24       6241.89       162.70 o                         
 -23   1  12      17726.66      17710.40       350.22 o                         
 -21   1  12       7925.98       8071.90       101.71 o                         
 -19   1  12       9868.96      10049.34       149.80 o                         
 -17   1  12       7326.38       7166.60       116.09 o                         
 -15   1  12      15803.22      15877.98       215.94 o                         
 -13   1  12      19331.46      18846.04       254.74 o                         
 -11   1  12      19619.89      19075.41       229.26 o                         
  -9   1  12      25650.88      25324.67       321.58 o                         
  -7   1  12      16503.63      16542.49       185.65 o                         
  -5   1  12      10878.38      10830.72       129.40 o                         
  -3   1  12      18294.94      18468.02       204.50 o                         
  -1   1  12      11906.39      11879.97       149.21 o                         
   1   1  12       9050.46       8939.40       185.73 o                         
   3   1  12       7274.90       7439.39       184.43 o                         
   5   1  12      10682.76      10124.75       248.17 o                         
   7   1  12       8442.02       8600.35       185.66 o                         
 -28   2  12       4564.18       4640.06       143.34 o                         
 -26   2  12       5461.56       5450.98       156.95 o                         
 -24   2  12       4817.40       4709.92       108.08 o                         
 -22   2  12       4600.39       4622.85        97.19 o                         
 -20   2  12       7291.55       7365.30       179.21 o                         
 -18   2  12       7571.52       7715.64       122.22 o                         
 -16   2  12      11108.95      11316.83       162.54 o                         
 -14   2  12      16181.54      15665.70       215.10 o                         
 -12   2  12       9585.24       9266.75       125.90 o                         
 -10   2  12      12770.57      12627.39       161.81 o                         
  -8   2  12       5098.88       5005.58        98.28 o                         
  -6   2  12      23340.25      23047.72       273.41 o                         
  -4   2  12       3928.39       3938.66       100.05 o                         
  -2   2  12       7503.83       7694.78       114.84 o                         
   0   2  12       5536.65       5591.65       116.64 o                         
   2   2  12       7443.68       7330.79       119.08 o                         
   4   2  12       2330.72       2360.65       135.24 o                         
   6   2  12       2546.74       2435.13        85.18 o                         
 -25   3  12        559.94        561.00        50.59 o                         
 -23   3  12       1582.15       1495.05        64.05 o                         
 -21   3  12       3764.52       3867.77        87.75 o                         
 -19   3  12       1106.84       1150.92        84.03 o                         
 -17   3  12       3481.36       3428.18       165.24 o                         
 -15   3  12       1084.42       1250.94        77.30 o                         
 -13   3  12       2554.01       2602.47        95.21 o                         
 -11   3  12       1975.55       1889.19        66.52 o                         
  -9   3  12       2905.64       2861.88        73.82 o                         
  -7   3  12        934.02        938.93        46.35 o                         
  -5   3  12       2528.83       2503.56        71.77 o                         
  -3   3  12       3052.24       3101.12       146.24 o                         
  -1   3  12       2182.01       2151.87       151.94 o                         
   1   3  12       2279.17       2326.01       167.61 o                         
   3   3  12        104.59         95.19        45.17 o                         
 -22   4  12        161.80        155.01        32.44 o                         
 -20   4  12          1.34         18.21        30.34 o                         
 -18   4  12         13.85         16.41        40.42 o                         
 -16   4  12        521.46        415.89        40.55 o                         
 -14   4  12        494.23        421.18        37.46 o                         
 -12   4  12        267.51        281.04        36.63 o                         
 -10   4  12        265.47        284.22        38.21 o                         
  -8   4  12        116.50         69.48        47.19 o                         
  -6   4  12          9.46         14.53        35.97 o                         
  -4   4  12        532.26        498.52        63.78 o                         
  -2   4  12         42.10         90.99        41.55 o                         
   0   4  12          0.49         52.77        42.04 o                         
 -29   1  13       2067.19       2146.16       145.99 o                         
 -27   1  13        595.30        626.11        64.78 o                         
 -25   1  13        535.59        508.80       131.24 o                         
 -23   1  13        559.95        543.34        42.09 o                         
 -21   1  13        842.77        897.91        70.85 o                         
 -19   1  13       1211.61       1171.06        48.74 o                         
 -17   1  13       1571.12       1510.79        54.71 o                         
 -15   1  13       7268.10       7354.31       120.23 o                         
 -13   1  13       3623.64       3763.73        80.54 o                         
 -11   1  13       2431.67       2461.33        67.00 o                         
  -9   1  13        126.48        138.61        33.55 o                         
  -7   1  13        302.27        298.83        25.02 o                         
  -5   1  13       3359.27       3204.50        59.06 o                         
  -3   1  13       4499.10       4497.18        73.75 o                         
  -1   1  13       6295.38       6091.03       108.93 o                         
   1   1  13       5627.82       5628.05       120.64 o                         
   3   1  13       2764.39       2632.70        78.53 o                         
   5   1  13        340.94        369.66        46.14 o                         
 -28   2  13       4469.15       4333.81       168.25 o                         
 -26   2  13       3120.70       3450.98       225.06 o                         
 -24   2  13       1132.96       1083.39        53.89 o                         
 -22   2  13        945.36        937.29        90.22 o                         
 -20   2  13       3293.91       3310.33       111.26 o                         
 -18   2  13      10906.60      10473.54       160.02 o                         
 -16   2  13      18882.66      18234.27       247.14 o                         
 -14   2  13       9857.44       9745.67       146.16 o                         
 -12   2  13       5265.16       5163.21        85.55 o                         
 -10   2  13       3365.30       3430.34        69.17 o                         
  -8   2  13       2707.92       2746.45        68.05 o                         
  -6   2  13       3562.87       3590.56        98.96 o                         
  -4   2  13      12896.56      12882.91       201.26 o                         
  -2   2  13       7544.38       7594.27       115.26 o                         
   0   2  13       7085.99       6935.54       184.46 o                         
   2   2  13       5462.48       5700.95       196.09 o                         
   4   2  13       2593.78       2644.63        86.84 o                         
 -25   3  13       7419.59       7508.20       135.29 o                         
 -23   3  13      11269.18      10917.34       155.06 o                         
 -21   3  13       9675.43       9271.60       472.88 o                         
 -19   3  13       7880.80       7731.93       276.34 o                         
 -17   3  13       5432.28       5180.53       172.53 o                         
 -15   3  13      12565.99      11837.21       388.40 o                         
 -13   3  13      12619.39      12559.85       246.96 o                         
 -11   3  13      13245.33      13344.41       255.28 o                         
  -9   3  13      12706.34      12486.25       236.33 o                         
  -7   3  13      10258.53      10089.56       170.03 o                         
  -5   3  13       2925.54       2904.78        82.05 o                         
  -3   3  13       4994.60       4890.70       106.31 o                         
  -1   3  13       5947.25       6258.41       154.92 o                         
   1   3  13       7630.02       8043.44       157.43 o                         
 -20   4  13       7976.29       8177.92       141.17 o                         
 -18   4  13       8204.11       8153.41       166.30 o                         
 -16   4  13       8612.43       8430.21       153.11 o                         
 -14   4  13       4825.84       4974.99       148.90 o                         
 -12   4  13       9657.76       9327.77       197.30 o                         
 -10   4  13       9642.98       9797.65       250.75 o                         
  -8   4  13      10419.10      10308.89       313.89 o                         
  -6   4  13       8392.50       8204.58       139.87 o                         
  -4   4  13       5736.57       5703.66       146.47 o                         
 -30   0  14       1631.11       1754.93       203.22 o                         
 -28   0  14       6019.07       4439.55       213.67 o                         
 -26   0  14       1502.32       1690.75       132.95 o                         
 -24   0  14      12337.67      12317.72       381.75 o                         
 -22   0  14      26041.88      26642.02       752.11 o                         
 -20   0  14      16628.95      16737.33       492.86 o                         
 -18   0  14      10485.52      10496.82       252.15 o                         
 -16   0  14       6636.07       6436.48       433.51 o                         
 -14   0  14      10854.52      10562.10       770.15 o                         
 -12   0  14      13416.92      13830.87       309.94 o                         
 -10   0  14      24560.78      24655.50       408.39 o                         
  -8   0  14      34830.87      34952.44       564.89 o                         
  -6   0  14      16024.83      15946.55       275.35 o                         
  -4   0  14      11080.76      10873.25       213.52 o                         
  -2   0  14      11743.12      11422.81       207.33 o                         
   0   0  14      23802.35      22698.07       473.71 o                         
   2   0  14       9058.84       8921.00       222.20 o                         
   4   0  14      13187.36      13508.33       308.93 o                         
 -29   1  14       3609.65       3863.98       203.89 o                         
 -27   1  14       3708.48       3832.62       165.62 o                         
 -25   1  14      10436.21      10784.01       224.55 o                         
 -23   1  14       6411.89       6469.02       162.76 o                         
 -21   1  14      13876.77      13831.33       239.93 o                         
 -19   1  14      13135.65      13031.15       188.84 o                         
 -17   1  14      18684.66      18822.51       255.19 o                         
 -15   1  14      10427.95      10500.62       177.22 o                         
 -13   1  14       9146.78       9226.05       144.25 o                         
 -11   1  14      11095.66      11121.96       149.77 o                         
  -9   1  14       3958.78       3769.94        78.78 o                         
  -7   1  14      19914.22      19776.89       220.47 o                         
  -5   1  14      17510.04      16973.97       193.53 o                         
  -3   1  14      17236.23      16769.85       221.71 o                         
  -1   1  14       7758.72       8172.24       135.07 o                         
   1   1  14       6815.87       6682.43       117.05 o                         
   3   1  14       5611.77       5442.10       137.75 o                         
 -28   2  14       4852.37       4753.69       178.13 o                         
 -26   2  14       4227.59       4145.92       118.69 o                         
 -24   2  14       2867.07       2851.89        72.09 o                         
 -22   2  14       4800.00       4586.46       295.81 o                         
 -20   2  14       7557.88       7435.24       322.88 o                         
 -18   2  14      10735.40      10525.55       235.34 o                         
 -16   2  14       8700.04       8433.49       132.88 o                         
 -14   2  14       5295.23       5185.94        95.05 o                         
 -12   2  14       4229.87       4253.19        84.82 o                         
 -10   2  14       5089.49       5043.71       119.75 o                         
  -8   2  14       4610.08       4431.29        90.43 o                         
  -6   2  14       1415.26       1469.07        61.49 o                         
  -4   2  14       6261.49       6146.26       119.09 o                         
  -2   2  14       4998.31       5127.79        89.98 o                         
   0   2  14       4296.01       4112.25       203.27 o                         
   2   2  14       4143.60       4113.17       106.87 o                         
 -25   3  14       2078.65       2074.12        66.76 o                         
 -23   3  14        646.40        595.54        45.30 o                         
 -21   3  14        573.53        671.74        65.06 o                         
 -19   3  14        854.93        832.29        71.51 o                         
 -17   3  14       1153.06       1103.25        79.29 o                         
 -15   3  14       4724.42       4553.50       207.97 o                         
 -13   3  14       3103.09       2604.92       401.70 o                         
 -11   3  14       1799.60       1878.09        67.29 o                         
  -9   3  14        762.56        774.59        44.28 o                         
  -7   3  14        142.31        167.87        32.72 o                         
  -5   3  14       1366.41       1488.61        65.16 o                         
  -3   3  14        872.69        927.27        78.59 o                         
  -1   3  14       1988.18       2062.82        72.90 o                         
 -20   4  14         43.17         25.83        43.76 o                         
 -18   4  14          9.33         29.26        37.18 o                         
 -16   4  14          0.12          7.72        41.26 o                         
 -14   4  14        788.67        840.78        72.47 o                         
 -12   4  14         26.01         13.10        49.54 o                         
 -10   4  14         71.89        157.91        39.72 o                         
  -8   4  14        149.99        148.60        39.58 o                         
  -6   4  14         22.13         -2.47        37.97 o                         
 -29   1  15        344.01        264.14       166.66 o                         
 -27   1  15        360.87        340.89        57.80 o                         
 -25   1  15       2802.71       2841.94       109.96 o                         
 -23   1  15       1801.90       1778.98        89.86 o                         
 -21   1  15       1480.31       1468.76        75.13 o                         
 -19   1  15        554.88        557.32        37.53 o                         
 -17   1  15       4695.73       4790.45        94.79 o                         
 -15   1  15       1017.85       1037.45        54.94 o                         
 -13   1  15       4558.51       4523.78        92.46 o                         
 -11   1  15       1376.08       1279.08        64.54 o                         
  -9   1  15      10134.44      10235.09       141.91 o                         
  -7   1  15       1518.77       1505.27        50.67 o                         
  -5   1  15       2747.63       2771.50        65.83 o                         
  -3   1  15       2572.31       2586.37        78.63 o                         
  -1   1  15       1066.00       1130.87        61.29 o                         
   1   1  15        402.07        511.83        70.72 o                         
 -28   2  15       3888.12       3845.67       138.05 o                         
 -26   2  15       3264.73       3152.85        96.08 o                         
 -24   2  15       3508.54       3464.85       139.60 o                         
 -22   2  15       2599.89       2536.59        83.15 o                         
 -20   2  15       7398.03       7281.99       141.12 o                         
 -18   2  15       4020.39       4075.39       116.54 o                         
 -16   2  15       4142.76       3981.80        93.28 o                         
 -14   2  15       6336.49       6162.96       123.52 o                         
 -12   2  15       5322.15       5386.38       112.18 o                         
 -10   2  15       4469.28       4604.46        91.81 o                         
  -8   2  15       9010.79       8805.34       142.47 o                         
  -6   2  15       6514.42       6301.93       113.71 o                         
  -4   2  15       5755.43       5602.37       123.36 o                         
  -2   2  15       3578.44       3463.78        81.12 o                         
   0   2  15       3173.26       3172.09        87.24 o                         
 -25   3  15       8675.67       8747.59       187.23 o                         
 -23   3  15       6724.47       6875.70       127.85 o                         
 -21   3  15       3575.85       3654.57       104.92 o                         
 -19   3  15       3163.23       3328.96       133.83 o                         
 -17   3  15       4384.72       4177.62       203.22 o                         
 -15   3  15       6621.56       7002.94       221.74 o                         
 -13   3  15       8730.43       8861.51       204.21 o                         
 -11   3  15       9180.35       8634.28       480.52 o                         
  -9   3  15       4308.60       4232.13        92.23 o                         
  -7   3  15       4691.75       4736.36        91.00 o                         
  -5   3  15       4494.67       4473.45        88.24 o                         
  -3   3  15       6960.32       7327.20       130.56 o                         
 -16   4  15       4662.15       4613.44       121.99 o                         
 -14   4  15       5308.91       5315.55       113.07 o                         
 -12   4  15       6607.57       7066.42       133.14 o                         
 -10   4  15       4667.51       4857.43       126.58 o                         
 -28   0  16       3500.84       3488.96       249.75 o                         
 -26   0  16      19136.14      18851.96       451.88 o                         
 -24   0  16       9219.95       9202.92       305.78 o                         
 -22   0  16      10068.75       9921.90       827.61 o                         
 -20   0  16       8571.72       8471.70       283.94 o                         
 -18   0  16       8480.07       8824.40       224.79 o                         
 -16   0  16      14368.23      14864.19       335.80 o                         
 -14   0  16      15779.39      15983.75       353.11 o                         
 -12   0  16      37266.53      37749.18       751.55 o                         
 -10   0  16      19572.83      19618.14       336.55 o                         
  -8   0  16       4639.79       4711.77       136.29 o                         
  -6   0  16       6263.49       6136.45       160.07 o                         
  -4   0  16       6448.26       6198.53       190.99 o                         
  -2   0  16       7817.06       8100.17       219.24 o                         
   0   0  16       6821.23       7346.12       197.68 o                         
 -29   1  16       6944.79       7075.46       197.66 o                         
 -27   1  16       8074.91       8078.96       161.89 o                         
 -25   1  16       3781.43       3736.52       199.42 o                         
 -23   1  16       6679.93       6979.82       249.75 o                         
 -21   1  16       7232.04       7369.98       151.53 o                         
 -19   1  16       9515.53       9613.63       194.40 o                         
 -17   1  16      11346.51      11565.31       176.83 o                         
 -15   1  16      12042.72      12031.73       180.37 o                         
 -13   1  16       8649.00       8642.57       137.04 o                         
 -11   1  16       6163.88       6140.78       100.34 o                         
  -9   1  16      18010.08      18124.15       248.43 o                         
  -7   1  16       9286.45       9271.93       145.42 o                         
  -5   1  16      10668.85      10729.70       145.30 o                         
  -3   1  16       3610.95       3710.90        76.38 o                         
  -1   1  16       5114.39       4901.71       185.50 o                         
 -26   2  16       1891.15       2201.33        87.35 o                         
 -24   2  16       4090.38       4163.86       143.85 o                         
 -22   2  16       4381.06       4381.33        95.64 o                         
 -20   2  16       3832.69       3798.71        84.70 o                         
 -18   2  16       2134.04       2260.98        69.88 o                         
 -16   2  16       2452.81       2648.87        83.29 o                         
 -14   2  16       3537.68       3608.61        74.76 o                         
 -12   2  16       5378.33       5425.89        97.49 o                         
 -10   2  16       4225.33       4247.99        84.12 o                         
  -8   2  16       6184.33       5796.57        99.37 o                         
  -6   2  16       4452.01       4642.79        97.95 o                         
  -4   2  16       4041.23       3910.21       138.60 o                         
  -2   2  16       3874.50       3988.29        90.45 o                         
 -23   3  16        699.02        737.84        58.60 o                         
 -21   3  16        370.14        403.30        49.25 o                         
 -19   3  16       1185.17       1166.39        74.55 o                         
 -17   3  16        966.78       1086.11        78.19 o                         
 -15   3  16       1299.70       1338.12        77.58 o                         
 -13   3  16       1552.34       1629.19        59.59 o                         
 -11   3  16        537.83        512.20        43.23 o                         
  -9   3  16       1356.32       1249.55        77.17 o                         
  -7   3  16       1375.02       1432.10        65.34 o                         
 -27   1  17       2185.27       2267.59        93.48 o                         
 -25   1  17       1486.00       1512.56       127.20 o                         
 -23   1  17       1775.87       1784.02       132.20 o                         
 -21   1  17       1521.77       1402.23        73.97 o                         
 -19   1  17       2230.68       2193.55       108.73 o                         
 -17   1  17        778.59        845.47        74.98 o                         
 -15   1  17       2794.02       2891.82        88.32 o                         
 -13   1  17       4044.44       4027.90        88.84 o                         
 -11   1  17       1239.86       1171.69        58.12 o                         
  -9   1  17        121.03        104.76        29.81 o                         
  -7   1  17        456.07        461.08        35.85 o                         
  -5   1  17        265.66        226.51        46.67 o                         
  -3   1  17         40.63         84.41        35.13 o                         
 -26   2  17       2158.39       2192.32        97.91 o                         
 -24   2  17       2723.92       2749.25       100.07 o                         
 -22   2  17       4479.59       4257.34       116.47 o                         
 -20   2  17       2253.34       2293.57        68.18 o                         
 -18   2  17       7835.54       7451.02       128.84 o                         
 -16   2  17       5580.86       5521.74       128.98 o                         
 -14   2  17       4583.23       4605.97       120.17 o                         
 -12   2  17       4368.12       4408.24        90.32 o                         
 -10   2  17       2586.84       2526.84        80.77 o                         
  -8   2  17       2976.41       2903.16        72.83 o                         
  -6   2  17       1823.69       1727.56        70.27 o                         
 -21   3  17       2822.74       2730.23        99.83 o                         
 -19   3  17       4873.85       5177.10       132.53 o                         
 -17   3  17       7513.81       7756.40       163.85 o                         
 -15   3  17       6806.38       6815.51       173.40 o                         
 -13   3  17       7303.09       7257.12       134.92 o                         
 -11   3  17       4990.92       4969.04       108.29 o                         
  -9   3  17       4649.42       4878.20       133.05 o                         
 -28   0  18       6427.34       7026.70       209.42 o                         
 -26   0  18       5460.69       5657.93       305.78 o                         
 -24   0  18       8552.05       8550.84       232.73 o                         
 -22   0  18      12346.85      12777.14       307.00 o                         
 -20   0  18       7977.30       7818.93       214.23 o                         
 -18   0  18      11467.85      11716.60       377.01 o                         
 -16   0  18       7598.33       7263.49       530.85 o                         
 -14   0  18      13988.06      13881.48       669.02 o                         
 -12   0  18        147.60         50.33        94.96 o                         
 -10   0  18       5567.98       5652.13       133.70 o                         
  -8   0  18       5446.94       5296.98       165.39 o                         
  -6   0  18      10395.61      10534.73       205.25 o                         
 -27   1  18       2657.95       2847.62       105.17 o                         
 -25   1  18       5095.87       5474.86       127.65 o                         
 -23   1  18       6019.70       6342.89       145.98 o                         
 -21   1  18      12153.57      12284.98       211.26 o                         
 -19   1  18      12799.82      12485.18       190.08 o                         
 -17   1  18       7397.09       7289.14       158.15 o                         
 -15   1  18       2533.76       2520.07       149.62 o                         
 -13   1  18       3101.10       3119.93        72.47 o                         
 -11   1  18       7127.58       7003.60       112.71 o                         
  -9   1  18       7818.89       7847.46       137.53 o                         
  -7   1  18       9720.92       9857.02       133.08 o                         
  -5   1  18       7497.56       7782.77       220.57 o                         
 -24   2  18       5060.21       5199.94       130.72 o                         
 -22   2  18       2464.81       2497.09        86.28 o                         
 -20   2  18       2982.86       3194.06       109.09 o                         
 -18   2  18       1955.64       1956.56        73.16 o                         
 -16   2  18       3794.12       3938.94       123.37 o                         
 -14   2  18       6022.48       6233.01       131.23 o                         
 -12   2  18       7609.46       7778.29       148.55 o                         
 -10   2  18       4869.96       5010.11        95.96 o                         
  -8   2  18       4217.13       4315.67       107.21 o                         
 -25   1  19       1740.52       1754.25       108.27 o                         
 -23   1  19       1193.42       1176.98        73.48 o                         
 -21   1  19         15.27        -23.62        39.46 o                         
 -19   1  19         35.33         30.18        39.25 o                         
 -17   1  19        547.53        557.62        43.89 o                         
 -15   1  19        509.91        530.33        60.78 o                         
 -13   1  19        866.86        839.84        61.31 o                         
 -11   1  19       2993.38       2986.05        88.70 o                         
  -9   1  19        678.50        768.45        45.91 o                         
 -22   2  19       2565.12       2658.15       118.70 o                         
 -20   2  19       2658.93       2570.10        99.76 o                         
 -18   2  19       1409.34       1533.31        75.76 o                         
 -16   2  19       1927.62       1902.39        79.66 o                         
 -14   2  19       2892.86       2938.47        81.70 o                         
 -24   0  20       3081.88       3259.74       151.94 o                         
 -22   0  20       1648.10       1856.28       150.04 o                         
 -20   0  20       7061.77       7466.13       256.73 o                         
 -18   0  20       9014.00       9313.64       247.03 o                         
 -16   0  20       7435.82       7796.22       279.19 o                         
 -14   0  20       4217.06       4237.27       217.47 o                         
 -12   0  20       8526.50       8934.17       375.11 o                         
 -21   1  20       5755.68       6081.35       136.16 o                         
 -19   1  20       6129.02       6377.00       151.42 o                         
 -17   1  20       3191.60       3334.63       124.46 o                         
 -15   1  20       6609.02       6717.99       169.77 o                         
                                                                                
